# Supplementary material for: catena-Poly[(trans-diaqua­cadmium)-bis­{μ-5-[4-(1H-imidazol-1-yl)phen­yl]tetra­zol-1-ido}]
Source: Acta Crystallogr Sect E Struct Rep Online. 2012 Apr 13;68(Pt 5):m585–6. doi: 10.1107/S1600536812014626 (PMC3344330; doi:10.1107/S1600536812014626)
Supplement: Supplementary file 1 [file e-68-0m585-sup1.cif]

##############################################################################
#                                                                            #
# This CIF contains the data in a paper accepted for publication in          #
# Acta Crystallographica Section E. It conforms to the requirements of       #
# Notes for Authors for Acta Crystallographica Section E, and has been       #
# peer reviewed under the auspices of the IUCr Commission on Journals.       #
#                                                                            #
# Full details of the Crystallographic Information File format               #
# are given in the paper "The Crystallographic Information File (CIF):       #
# a New Standard Archive File for Crystallography" by S. R. Hall, F. H.      #
# Allen and I. D. Brown [Acta Cryst. (1991), A47, 655-685].                  #
#                                                                            #
# The current version of the core CIF dictionary is obtainable from          #
# ftp://ftp.iucr.org/pub/cif_core.dic.                                       #
#                                                                            #
# Software is freely available for graphical display of the structure(s)     #
# in this CIF. For information consult the CIF software page                 #
# http://www.iucr.org/resources/cif/software.                                #
#                                                                            #
# This file may be used for bona fide research purposes within the           #
# scientific community so long as proper attribution is given to the journal # 
# article from which it was obtained.                                        #
#                                                                            #
##############################################################################
data_I
_audit_creation_method     SHELXL-97
_chemical_name_systematic
;
<i>catena</i>-Poly[(<i>trans</i>-diaquacadmium)-bis{\m-
5-[4-(1<i>H</i>-imidazol-1-yl)phenyl]tetrazol-1-ido}]
;
_chemical_name_common     ?
_chemical_formula_moiety     'C20 H18 Cd N12 O2'
_chemical_formula_sum     'C20 H18 Cd N12 O2'
_chemical_formula_iupac     '[Cd (C10 H7 N6)2 (H2 O)2]'
_chemical_formula_weight     570.86
_chemical_melting_point     ?
_symmetry_cell_setting     triclinic
_symmetry_space_group_name_H-M     'P -1'
_symmetry_space_group_name_Hall     '-P 1'
loop_
    _symmetry_equiv_pos_as_xyz
    'x, y, z'
    '-x, -y, -z'
_cell_length_a     7.6070(6)
_cell_length_b     8.0621(8)
_cell_length_c     9.1509(9)
_cell_angle_alpha     102.7620(10)
_cell_angle_beta     97.4950(10)
_cell_angle_gamma     106.073(2)
_cell_volume     514.84(8)
_cell_formula_units_Z     1
_cell_measurement_reflns_used     1702
_cell_measurement_theta_min     2.449
_cell_measurement_theta_max     25.93
_cell_measurement_temperature     298(2)
_exptl_crystal_description     block
_exptl_crystal_colour     colourless
_exptl_crystal_size_max     0.22
_exptl_crystal_size_mid     0.21
_exptl_crystal_size_min     0.15
_exptl_crystal_density_diffrn     1.841
_exptl_crystal_density_meas     ?
_exptl_crystal_density_method     'not measured'
_exptl_crystal_F_000     286
_exptl_absorpt_coefficient_mu     1.111
_exptl_absorpt_correction_type     multi-scan
_exptl_absorpt_process_details     '(SADABS; Bruker, 2007)'
_exptl_absorpt_correction_T_min     0.7921
_exptl_absorpt_correction_T_max     0.8510
_exptl_special_details
;
;
_diffrn_ambient_temperature     298(2)
_diffrn_radiation_type     MoK\a
_diffrn_radiation_wavelength     0.71073
_diffrn_radiation_source     'fine-focus sealed tube'
_diffrn_radiation_monochromator     graphite
_diffrn_measurement_device_type     'Bruker SMART 1000 CCD area-detector'
_diffrn_measurement_method     '\f and \w scans'
_diffrn_detector_area_resol_mean     ?
_diffrn_reflns_number     2591
_diffrn_reflns_av_R_equivalents     0.0148
_diffrn_reflns_av_sigmaI/netI     0.0301
_diffrn_reflns_theta_min     2.33
_diffrn_reflns_theta_max     24.99
_diffrn_reflns_theta_full     24.99
_diffrn_measured_fraction_theta_max     0.978
_diffrn_measured_fraction_theta_full     0.978
_diffrn_reflns_limit_h_min     -5
_diffrn_reflns_limit_h_max     9
_diffrn_reflns_limit_k_min     -9
_diffrn_reflns_limit_k_max     8
_diffrn_reflns_limit_l_min     -10
_diffrn_reflns_limit_l_max     8
_diffrn_standards_number     0
_diffrn_standards_interval_count     ?
_diffrn_standards_interval_time     ?
_diffrn_standards_decay_%     ?
_refine_special_details
;
Refinement of <i>F</i>^2^ against ALL reflections. The weighted <i>R</i>-factor
<i>wR</i> and goodness of fit <i>S</i> are based on <i>F</i>^2^, conventional
<i>R</i>-factors <i>R</i> are based on <i>F</i>, with <i>F</i> set to zero for
negative <i>F</i>^2^. The threshold expression of <i>F</i>^2^ >
\s(<i>F</i>^2^) is used only for calculating <i>R</i>-factors(gt) <i>etc</i>.
and is not relevant to the choice of reflections for refinement.
<i>R</i>-factors based on <i>F</i>^2^ are statistically about twice as large
as those based on <i>F</i>, and <i>R</i>- factors based on ALL data will be
even larger.
;
_reflns_number_total     1768
_reflns_number_gt     1708
_reflns_threshold_expression     I>2\s(I)
_refine_ls_structure_factor_coef     Fsqd
_refine_ls_matrix_type     full
_refine_ls_R_factor_all     0.0278
_refine_ls_R_factor_gt     0.0265
_refine_ls_wR_factor_gt     0.0640
_refine_ls_wR_factor_ref     0.0650
_refine_ls_goodness_of_fit_ref     1.136
_refine_ls_restrained_S_all     1.191
_refine_ls_number_reflns     1768
_refine_ls_number_parameters     160
_refine_ls_number_restraints     3
_refine_ls_hydrogen_treatment     constr
_refine_ls_weighting_scheme     calc
_refine_ls_weighting_details
         'calc w=1/[\s^2^(Fo^2^)+(0.0345P)^2^+0.1705P] where P=(Fo^2^+2Fc^2^)/3'
_atom_sites_solution_hydrogens     geom
_atom_sites_solution_primary     direct
_atom_sites_solution_secondary     difmap
_refine_ls_shift/su_max     0.000
_refine_ls_shift/su_mean     0.000
_refine_diff_density_max     0.480
_refine_diff_density_min     -0.621
_refine_ls_extinction_method     none
_refine_ls_extinction_coef     ?
loop_
    _atom_type_symbol
    _atom_type_description
    _atom_type_scat_dispersion_real
    _atom_type_scat_dispersion_imag
    _atom_type_scat_source
    'C' 'C' 0.0033 0.0016
                         'International Tables Vol C Tables 4.2.6.8 and 6.1.1.4'
    'H' 'H' 0.0000 0.0000
                         'International Tables Vol C Tables 4.2.6.8 and 6.1.1.4'
    'N' 'N' 0.0061 0.0033
                         'International Tables Vol C Tables 4.2.6.8 and 6.1.1.4'
    'O' 'O' 0.0106 0.0060
                         'International Tables Vol C Tables 4.2.6.8 and 6.1.1.4'
    'Cd' 'Cd' -0.8075 1.2024
                         'International Tables Vol C Tables 4.2.6.8 and 6.1.1.4'
_computing_data_collection     'SMART (Bruker, 2007)'
_computing_cell_refinement     'SAINT (Bruker, 2007)'
_computing_data_reduction     'SAINT (Bruker, 2007)'
_computing_structure_solution     'SHELXS97 (Sheldrick, 2008)'
_computing_structure_refinement     'SHELXL97 (Sheldrick, 2008)'
_computing_molecular_graphics     'SHELXTL (Sheldrick, 2008)'
_computing_publication_material     'SHELXTL (Sheldrick, 2008)'
loop_
    _atom_site_type_symbol
    _atom_site_label
    _atom_site_fract_x
    _atom_site_fract_y
    _atom_site_fract_z
    _atom_site_U_iso_or_equiv
    _atom_site_adp_type
    _atom_site_calc_flag
    _atom_site_refinement_flags
    _atom_site_occupancy
    _atom_site_symmetry_multiplicity
    _atom_site_disorder_assembly
    _atom_site_disorder_group
    Cd Cd1 0.5000 0.5000 0.5000 0.02370(13) Uani d S 1 2 . .
    N N1 0.2660(3) 0.6294(3) 0.4304(3) 0.0252(6) Uani d . 1 1 . .
    N N2 0.3282(3) 0.8094(3) 0.4926(3) 0.0280(6) Uani d . 1 1 . .
    N N3 0.2042(3) 0.8776(3) 0.4406(3) 0.0278(6) Uani d . 1 1 . .
    N N4 0.0567(3) 0.7454(3) 0.3421(3) 0.0274(6) Uani d . 1 1 . .
    N N5 0.3041(3) 0.1036(3) 0.0476(3) 0.0218(5) Uani d . 1 1 . .
    N N6 0.4348(3) 0.3262(3) 0.2564(3) 0.0242(5) Uani d . 1 1 . .
    O O1W 0.6896(3) 0.7364(3) 0.4031(3) 0.0297(5) Uani d D 1 1 . .
    H H2W 0.7079 0.8454 0.4492 0.045 Uiso d RD 1 1 . .
    H H1W 0.7919 0.7268 0.3806 0.045 Uiso d RD 1 1 . .
    C C1 0.0999(4) 0.5951(4) 0.3384(3) 0.0215(6) Uani d . 1 1 . .
    C C2 -0.0149(4) 0.4151(4) 0.2423(3) 0.0214(6) Uani d . 1 1 . .
    C C3 0.0003(4) 0.2630(4) 0.2830(4) 0.0258(7) Uani d . 1 1 . .
    H H3 0.0763 0.2756 0.3757 0.031 Uiso calc R 1 1 . .
    C C4 -0.0950(4) 0.0934(4) 0.1889(3) 0.0259(7) Uani d . 1 1 . .
    H H4 -0.0818 -0.0071 0.2173 0.031 Uiso calc R 1 1 . .
    C C5 -0.2105(4) 0.0742(4) 0.0518(3) 0.0207(6) Uani d . 1 1 . .
    C C6 -0.2325(4) 0.2233(4) 0.0103(4) 0.0284(7) Uani d . 1 1 . .
    H H6 -0.3123 0.2100 -0.0806 0.034 Uiso calc R 1 1 . .
    C C7 -0.1346(4) 0.3928(4) 0.1053(4) 0.0284(7) Uani d . 1 1 . .
    H H7 -0.1489 0.4931 0.0773 0.034 Uiso calc R 1 1 . .
    C C8 0.3743(4) 0.1495(4) 0.2001(3) 0.0241(6) Uani d . 1 1 . .
    H H8 0.3793 0.0683 0.2573 0.029 Uiso calc R 1 1 . .
    C C9 0.4018(4) 0.3952(4) 0.1350(4) 0.0272(7) Uani d . 1 1 . .
    H H9 0.4304 0.5167 0.1406 0.033 Uiso calc R 1 1 . .
    C C10 0.3218(4) 0.2606(4) 0.0065(4) 0.0272(7) Uani d . 1 1 . .
    H H10 0.2857 0.2717 -0.0910 0.033 Uiso calc R 1 1 . .
loop_
    _atom_site_aniso_label
    _atom_site_aniso_U_11
    _atom_site_aniso_U_22
    _atom_site_aniso_U_33
    _atom_site_aniso_U_12
    _atom_site_aniso_U_13
    _atom_site_aniso_U_23
    Cd1 0.02649(19) 0.02043(18) 0.02061(19) 0.00771(13) -0.00038(12) 0.00108(12)
    N1 0.0254(14) 0.0177(12) 0.0279(14) 0.0069(10) -0.0013(11) 0.0009(11)
    N2 0.0273(14) 0.0175(12) 0.0335(15) 0.0036(11) 0.0016(11) 0.0025(11)
    N3 0.0287(14) 0.0188(13) 0.0337(15) 0.0072(11) 0.0035(11) 0.0043(11)
    N4 0.0273(14) 0.0208(13) 0.0311(15) 0.0078(11) 0.0007(11) 0.0040(11)
    N5 0.0237(13) 0.0185(12) 0.0198(13) 0.0049(10) 0.0007(10) 0.0026(10)
    N6 0.0262(13) 0.0199(12) 0.0237(14) 0.0065(10) 0.0030(10) 0.0028(10)
    O1W 0.0283(11) 0.0214(11) 0.0388(13) 0.0080(9) 0.0079(10) 0.0061(10)
    C1 0.0202(14) 0.0209(14) 0.0228(16) 0.0075(12) 0.0042(12) 0.0039(12)
    C2 0.0183(14) 0.0210(14) 0.0234(16) 0.0061(11) 0.0045(12) 0.0028(12)
    C3 0.0248(16) 0.0256(16) 0.0215(16) 0.0034(12) -0.0035(12) 0.0058(13)
    C4 0.0295(16) 0.0213(15) 0.0241(16) 0.0037(12) 0.0004(13) 0.0084(13)
    C5 0.0216(15) 0.0183(14) 0.0203(15) 0.0060(11) 0.0038(12) 0.0020(12)
    C6 0.0288(17) 0.0259(16) 0.0246(17) 0.0085(13) -0.0067(13) 0.0024(13)
    C7 0.0315(17) 0.0214(15) 0.0312(18) 0.0124(13) -0.0035(13) 0.0052(13)
    C8 0.0288(16) 0.0217(15) 0.0206(16) 0.0072(12) 0.0010(12) 0.0066(12)
    C9 0.0359(17) 0.0188(15) 0.0265(17) 0.0064(13) 0.0050(13) 0.0093(13)
    C10 0.0383(18) 0.0202(15) 0.0213(16) 0.0067(13) 0.0001(13) 0.0087(13)
_geom_special_details
;
All e.s.d.'s (except the e.s.d. in the dihedral angle between two l.s. planes)
are estimated using the full covariance matrix. The cell e.s.d.'s are taken
into account individually in the estimation of e.s.d.'s in distances, angles
and torsion angles; correlations between e.s.d.'s in cell parameters are only
used when they are defined by crystal symmetry. An approximate (isotropic)
treatment of cell e.s.d.'s is used for estimating e.s.d.'s involving l.s.
planes.
;
loop_
    _geom_bond_atom_site_label_1
    _geom_bond_atom_site_label_2
    _geom_bond_site_symmetry_2
    _geom_bond_distance
    _geom_bond_publ_flag
    Cd1 N6 . 2.264(2) y
    Cd1 N6 2_666 2.264(2) ?
    Cd1 N1 . 2.385(2) y
    Cd1 N1 2_666 2.385(2) ?
    Cd1 O1W 2_666 2.461(2) ?
    Cd1 O1W . 2.461(2) y
    N1 C1 . 1.345(4) ?
    N1 N2 . 1.356(3) ?
    N2 N3 . 1.306(4) ?
    N3 N4 . 1.363(3) ?
    N4 C1 . 1.335(4) ?
    N5 C8 . 1.356(4) ?
    N5 C10 . 1.375(4) ?
    N5 C5 2 1.442(3) ?
    N6 C8 . 1.326(4) ?
    N6 C9 . 1.373(4) ?
    O1W H2W . 0.8500 ?
    O1W H1W . 0.8500 ?
    C1 C2 . 1.475(4) ?
    C2 C3 . 1.387(4) ?
    C2 C7 . 1.395(4) ?
    C3 C4 . 1.380(4) ?
    C3 H3 . 0.9300 ?
    C4 C5 . 1.387(4) ?
    C4 H4 . 0.9300 ?
    C5 C6 . 1.383(4) ?
    C5 N5 2 1.442(3) ?
    C6 C7 . 1.386(4) ?
    C6 H6 . 0.9300 ?
    C7 H7 . 0.9300 ?
    C8 H8 . 0.9300 ?
    C9 C10 . 1.347(4) ?
    C9 H9 . 0.9300 ?
    C10 H10 . 0.9300 ?
loop_
    _geom_angle_atom_site_label_1
    _geom_angle_atom_site_label_2
    _geom_angle_atom_site_label_3
    _geom_angle_site_symmetry_1
    _geom_angle_site_symmetry_3
    _geom_angle
    _geom_angle_publ_flag
    N6 Cd1 N6 . 2_666 180.0000(10)
                                 ?
    N6 Cd1 N1 . . 89.45(8) ?
    N6 Cd1 N1 2_666 . 90.55(8) ?
    N6 Cd1 N1 . 2_666 90.55(8) ?
    N6 Cd1 N1 2_666 2_666 89.45(8) ?
    N1 Cd1 N1 . 2_666 180.0000(10)
                                 ?
    N6 Cd1 O1W . 2_666 94.50(8) ?
    N6 Cd1 O1W 2_666 2_666 85.50(8) ?
    N1 Cd1 O1W . 2_666 98.76(8) ?
    N1 Cd1 O1W 2_666 2_666 81.24(8) ?
    N6 Cd1 O1W . . 85.50(8) ?
    N6 Cd1 O1W 2_666 . 94.50(8) ?
    N1 Cd1 O1W . . 81.24(8) ?
    N1 Cd1 O1W 2_666 . 98.76(8) ?
    O1W Cd1 O1W 2_666 . 180.00(7) ?
    C1 N1 N2 . . 105.4(2) ?
    C1 N1 Cd1 . . 143.60(19) ?
    N2 N1 Cd1 . . 110.51(17) ?
    N3 N2 N1 . . 108.8(2) ?
    N2 N3 N4 . . 110.0(2) ?
    C1 N4 N3 . . 104.6(2) ?
    C8 N5 C10 . . 106.9(2) ?
    C8 N5 C5 . 2 127.3(2) ?
    C10 N5 C5 . 2 125.5(2) ?
    C8 N6 C9 . . 106.0(2) ?
    C8 N6 Cd1 . . 131.1(2) ?
    C9 N6 Cd1 . . 120.68(19) ?
    Cd1 O1W H2W . . 118.8 ?
    Cd1 O1W H1W . . 117.9 ?
    H2W O1W H1W . . 108.2 ?
    N4 C1 N1 . . 111.2(2) ?
    N4 C1 C2 . . 125.0(2) ?
    N1 C1 C2 . . 123.8(2) ?
    C3 C2 C7 . . 118.3(3) ?
    C3 C2 C1 . . 120.5(3) ?
    C7 C2 C1 . . 121.2(3) ?
    C4 C3 C2 . . 121.4(3) ?
    C4 C3 H3 . . 119.3 ?
    C2 C3 H3 . . 119.3 ?
    C3 C4 C5 . . 119.4(3) ?
    C3 C4 H4 . . 120.3 ?
    C5 C4 H4 . . 120.3 ?
    C6 C5 C4 . . 120.4(3) ?
    C6 C5 N5 . 2 120.9(3) ?
    C4 C5 N5 . 2 118.7(2) ?
    C5 C6 C7 . . 119.5(3) ?
    C5 C6 H6 . . 120.3 ?
    C7 C6 H6 . . 120.3 ?
    C6 C7 C2 . . 120.9(3) ?
    C6 C7 H7 . . 119.5 ?
    C2 C7 H7 . . 119.5 ?
    N6 C8 N5 . . 110.7(3) ?
    N6 C8 H8 . . 124.7 ?
    N5 C8 H8 . . 124.7 ?
    C10 C9 N6 . . 109.8(3) ?
    C10 C9 H9 . . 125.1 ?
    N6 C9 H9 . . 125.1 ?
    C9 C10 N5 . . 106.6(3) ?
    C9 C10 H10 . . 126.7 ?
    N5 C10 H10 . . 126.7 ?
loop_
    _geom_torsion_atom_site_label_1
    _geom_torsion_atom_site_label_2
    _geom_torsion_atom_site_label_3
    _geom_torsion_atom_site_label_4
    _geom_torsion_site_symmetry_1
    _geom_torsion_site_symmetry_2
    _geom_torsion_site_symmetry_3
    _geom_torsion_site_symmetry_4
    _geom_torsion
    _geom_torsion_publ_flag
    N6 Cd1 N1 C1 . . . . 32.7(4) ?
    N6 Cd1 N1 C1 2_666 . . . -147.3(4) ?
    N1 Cd1 N1 C1 2_666 . . .  14E1(10)
                                      ?
    O1W Cd1 N1 C1 2_666 . . . -61.8(4) ?
    O1W Cd1 N1 C1 . . . . 118.2(4) ?
    N6 Cd1 N1 N2 . . . . -136.9(2) ?
    N6 Cd1 N1 N2 2_666 . . . 43.1(2) ?
    N1 Cd1 N1 N2 2_666 . . .  -3E1(10)
                                      ?
    O1W Cd1 N1 N2 2_666 . . . 128.65(19) ?
    O1W Cd1 N1 N2 . . . . -51.35(19) ?
    C1 N1 N2 N3 . . . . 0.4(3) ?
    Cd1 N1 N2 N3 . . . . 174.02(19) ?
    N1 N2 N3 N4 . . . . -0.2(3) ?
    N2 N3 N4 C1 . . . . -0.1(3) ?
    N6 Cd1 N6 C8 2_666 . . .  -6E1(10)
                                      ?
    N1 Cd1 N6 C8 . . . . -119.3(3) ?
    N1 Cd1 N6 C8 2_666 . . . 60.7(3) ?
    O1W Cd1 N6 C8 2_666 . . . -20.6(3) ?
    O1W Cd1 N6 C8 . . . . 159.4(3) ?
    N6 Cd1 N6 C9 2_666 . . .  10E1(10)
                                      ?
    N1 Cd1 N6 C9 . . . . 41.1(2) ?
    N1 Cd1 N6 C9 2_666 . . . -138.9(2) ?
    O1W Cd1 N6 C9 2_666 . . . 139.9(2) ?
    O1W Cd1 N6 C9 . . . . -40.1(2) ?
    N3 N4 C1 N1 . . . . 0.3(3) ?
    N3 N4 C1 C2 . . . . -177.6(3) ?
    N2 N1 C1 N4 . . . . -0.5(3) ?
    Cd1 N1 C1 N4 . . . . -170.3(2) ?
    N2 N1 C1 C2 . . . . 177.5(3) ?
    Cd1 N1 C1 C2 . . . . 7.6(5) ?
    N4 C1 C2 C3 . . . . -156.3(3) ?
    N1 C1 C2 C3 . . . . 26.0(4) ?
    N4 C1 C2 C7 . . . . 26.6(5) ?
    N1 C1 C2 C7 . . . . -151.0(3) ?
    C7 C2 C3 C4 . . . . 2.2(5) ?
    C1 C2 C3 C4 . . . . -175.0(3) ?
    C2 C3 C4 C5 . . . . -0.9(5) ?
    C3 C4 C5 C6 . . . . -0.9(5) ?
    C3 C4 C5 N5 . . . 2 177.9(3) ?
    C4 C5 C6 C7 . . . . 1.5(5) ?
    N5 C5 C6 C7 2 . . . -177.3(3) ?
    C5 C6 C7 C2 . . . . -0.3(5) ?
    C3 C2 C7 C6 . . . . -1.5(5) ?
    C1 C2 C7 C6 . . . . 175.6(3) ?
    C9 N6 C8 N5 . . . . 0.0(3) ?
    Cd1 N6 C8 N5 . . . . 162.55(19) ?
    C10 N5 C8 N6 . . . . 0.0(3) ?
    C5 N5 C8 N6 2 . . . -174.1(2) ?
    C8 N6 C9 C10 . . . . 0.0(3) ?
    Cd1 N6 C9 C10 . . . . -164.8(2) ?
    N6 C9 C10 N5 . . . . 0.0(4) ?
    C8 N5 C10 C9 . . . . 0.0(3) ?
    C5 N5 C10 C9 2 . . . 174.3(3) ?
loop_
    _geom_hbond_atom_site_label_D
    _geom_hbond_atom_site_label_H
    _geom_hbond_atom_site_label_A
    _geom_hbond_site_symmetry_A
    _geom_hbond_distance_DH
    _geom_hbond_distance_HA
    _geom_hbond_distance_DA
    _geom_hbond_angle_DHA
    O1W H1W N4 1_655 0.85 2.06 2.903(3) 171.2
    O1W H2W N3 2_676 0.85 2.11 2.953(3) 171.2
data_global
_journal_date_recd_electronic     2012-03-17
_journal_date_accepted     2012-04-04
_journal_name_full     'Acta Crystallographica, Section E'
_journal_year     2012
_journal_volume     68
_journal_issue      5
_journal_page_first     m585
_journal_page_last     m586
_journal_paper_category     QM
_journal_paper_doi     10.1107/S1600536812014626
_journal_coeditor_code     KP2399
_publ_contact_author_name     'Wen-Dong Song'
_publ_contact_author_address
;
College of Science, Guangdong Ocean University,
Zhan Jiang 524088
People's Republic of China.
;
_publ_contact_author_email     songwd60@163.com
_publ_contact_author_fax     '86 0759 2383636'
_publ_contact_author_phone     '86 0759 2383559'
_publ_section_title
;\
<i>catena</i>-Poly[(<i>trans</i>-diaquacadmium)-bis{\m-5-[4-(1<i>H</i>-\
imidazol-1-yl)phenyl]tetrazol-1-ido}]
;
loop_
    _publ_author_name
    _publ_author_address
    'Shao-Wei Tong'
;
College of Food Science and Technology,
Guangdong Ocean University
Zhanjiang 524088
People's Republic of China
;
    'Shi-Jie Li'
;
School of Enviroment Science and Engineering
Donghua University
Shanghai 200051
People's Republic of China
;
    'Wen-Dong Song'
;
College of Science,
Guangdong Ocean University
Zhanjiang 524088
People's Republic of China
;
    'Dong-Liang Miao'
;
College of Food Science and Technology,
Guangdong Ocean University
Zhanjiang 524088
People's Republic of China
;
    'Jing-Bo An'
;
College of Food Science and Technology,
Guangdong Ocean University
Zhanjiang 524088
People's Republic of China
;
