# Supplementary material for: catena-Poly[(trans-diaqua­cadmium)-bis­{μ-5-[4-(1H-imidazol-1-yl)phen­yl]tetra­zol-1-ido}]
Source: Acta Crystallogr Sect E Struct Rep Online. 2012 Apr 13;68(Pt 5):m585–6. doi: 10.1107/S1600536812014626 (PMC3344330; doi:10.1107/S1600536812014626)
Supplement: Supplementary file 2 [file e-68-0m585-Isup2.hkl]

# 
# h,k,l, Fc-squared, Fo-squared, sigma(Fo-squared) and status flag 
# 
data_I
_shelx_title ' 110823c in  P-1' 
_shelx_refln_list_code          4 
_shelx_F_calc_maximum      127.52 
_exptl_crystal_F_000       286.00 
_reflns_d_resolution_high  0.8411 
 
loop_ 
 _symmetry_equiv_pos_as_xyz 
 'x, y, z' 
 '-x, -y, -z' 
 
_cell_length_a     7.6070 
_cell_length_b     8.0621 
_cell_length_c     9.1509 
_cell_angle_alpha 102.762 
_cell_angle_beta   97.495 
_cell_angle_gamma 106.073 
 
_shelx_F_squared_multiplier     1.000 
 
loop_ 
 _refln_index_h 
 _refln_index_k 
 _refln_index_l 
 _refln_F_squared_calc 
 _refln_F_squared_meas 
 _refln_F_squared_sigma 
 _refln_observed_status 
   1   0   0      820.87      820.97     12.43 o 
   2   0   0      181.97      201.00      6.24 o 
   3   0   0        4.83        3.01      0.82 o 
   4   0   0      953.98     1015.82     11.26 o 
   5   0   0      698.84      720.01     14.22 o 
   6   0   0      335.82      343.90     10.45 o 
   7   0   0      161.09      167.67      8.04 o 
   8   0   0       81.06       78.39     11.16 o 
  -8   1   0      169.54      161.01     19.46 o 
  -7   1   0       84.94       90.60      6.38 o 
  -6   1   0      608.98      614.61     14.12 o 
  -5   1   0      224.46      231.69      7.72 o 
  -4   1   0      820.37      847.82     19.92 o 
  -3   1   0     1799.27     1818.51     30.11 o 
  -2   1   0    16261.53    12776.03    151.91 o 
  -1   1   0      747.43      767.89     12.79 o 
   0   1   0     2217.38     2129.11     28.29 o 
   1   1   0     2145.09     2235.18     21.88 o 
   2   1   0      149.33      154.87      3.44 o 
   3   1   0      705.12      706.36      8.75 o 
   4   1   0      665.19      668.35      9.27 o 
   5   1   0      843.13      915.47     16.40 o 
   6   1   0       50.48       39.68      7.41 o 
   7   1   0        1.27       -1.09      3.95 o 
   8   1   0      386.38      379.34     20.61 o 
  -8   2   0      589.51      581.69     24.98 o 
  -7   2   0      416.66      410.65     12.74 o 
  -6   2   0       39.76       46.07      7.18 o 
  -5   2   0      547.49      562.13     17.94 o 
  -4   2   0     1737.25     1835.10     25.62 o 
  -3   2   0     4316.22     4503.69     57.01 o 
  -2   2   0     2789.20     2901.06     53.56 o 
  -1   2   0     1212.54     1255.11     17.33 o 
   0   2   0       13.34       18.19      1.12 o 
   1   2   0      716.73      731.13     10.72 o 
   2   2   0     1390.57     1401.26     26.97 o 
   3   2   0     2449.22     2624.55     26.24 o 
   4   2   0       11.68        7.41      2.21 o 
   5   2   0      173.28      195.22     12.20 o 
   6   2   0      311.46      315.58     16.71 o 
   7   2   0      108.24      109.30     13.21 o 
  -8   3   0       70.28       77.61     10.43 o 
  -7   3   0      587.82      578.48     14.70 o 
  -6   3   0      388.86      389.69     16.52 o 
  -5   3   0      641.06      674.78     20.36 o 
  -4   3   0      627.69      629.79     11.29 o 
  -3   3   0     1005.31     1002.26     22.19 o 
  -2   3   0     1941.94     2090.17     23.22 o 
  -1   3   0      219.36      192.84      4.97 o 
   0   3   0     1186.55     1189.63     11.74 o 
   1   3   0     2913.68     3150.04     33.39 o 
   2   3   0       10.67        5.13      1.00 o 
   3   3   0      310.31      304.81      8.59 o 
   4   3   0      295.31      307.16      9.28 o 
   5   3   0      212.29      224.25     13.62 o 
   6   3   0      510.97      501.41     22.20 o 
   7   3   0      283.98      304.53     18.87 o 
  -8   4   0       69.29      101.13     12.10 o 
  -7   4   0      140.06      149.75     11.64 o 
  -6   4   0      307.01      298.40     14.91 o 
  -5   4   0      713.45      715.22     21.83 o 
  -4   4   0     1930.12     2011.84     30.68 o 
  -3   4   0      144.99      125.60      5.88 o 
  -2   4   0      820.67      812.46     13.27 o 
  -1   4   0      208.13      180.73      5.38 o 
   0   4   0      280.65      270.27      5.20 o 
   1   4   0     1228.24     1266.84     18.88 o 
   2   4   0     1373.16     1453.12     53.45 o 
   3   4   0      155.13      155.76      9.31 o 
   4   4   0      330.78      330.63     10.68 o 
   5   4   0      267.29      261.24     15.55 o 
   6   4   0      539.60      554.08     24.82 o 
  -8   5   0        4.22       10.87      6.04 o 
  -7   5   0      433.29      443.71     20.24 o 
  -6   5   0      821.94      838.22     26.48 o 
  -5   5   0      156.16      153.00     10.44 o 
  -4   5   0      399.55      402.75     10.21 o 
  -3   5   0      146.39      136.20      5.79 o 
  -2   5   0      796.47      857.48     14.82 o 
  -1   5   0     1243.95     1324.86     18.58 o 
   0   5   0      664.88      682.34     13.65 o 
   1   5   0      473.70      486.66     11.79 o 
   2   5   0      206.39      221.31     11.53 o 
   3   5   0      894.55      878.66     18.35 o 
   4   5   0      521.07      518.41     14.61 o 
   5   5   0      306.30      311.32     17.89 o 
  -8   6   0      143.24      134.52     12.68 o 
  -7   6   0      194.41      181.37     13.58 o 
  -6   6   0      477.44      506.16     20.91 o 
  -5   6   0      150.80      159.39      7.07 o 
  -4   6   0       32.09       36.16      4.20 o 
  -3   6   0      544.24      567.43     12.95 o 
  -2   6   0      960.15      972.39     17.10 o 
  -1   6   0     2969.07     3001.20     54.53 o 
   0   6   0        6.22        3.05      2.36 o 
   1   6   0      459.16      474.18     12.83 o 
   2   6   0      165.42      182.23     12.13 o 
   3   6   0      609.60      598.51     15.96 o 
   4   6   0      260.79      262.38     12.26 o 
  -7   7   0       58.67       46.36      9.25 o 
  -6   7   0       25.16       25.06      7.21 o 
  -5   7   0      739.78      751.15     16.80 o 
  -4   7   0      845.22      827.28     17.47 o 
  -3   7   0     1157.27     1170.95     46.24 o 
  -2   7   0       50.25       30.03      6.85 o 
  -1   7   0      471.95      488.98     20.10 o 
   0   7   0      257.38      281.81     15.60 o 
   1   7   0      312.06      332.76     11.63 o 
   2   7   0      478.61      465.80     14.41 o 
   3   7   0      130.15      126.22      8.73 o 
  -6   8   0      320.07      335.76     18.02 o 
  -5   8   0      321.07      320.44     11.40 o 
  -4   8   0      239.26      288.92     15.49 o 
  -3   8   0      237.47      260.33     15.19 o 
  -2   8   0       35.46       42.02      8.50 o 
  -1   8   0       41.15       43.88      8.57 o 
   0   8   0      609.40      602.84     25.06 o 
   1   8   0      222.54      201.98     14.63 o 
  -5   9   0       47.40       48.70      9.34 o 
  -4   9   0       12.96       16.09      6.68 o 
  -3   9   0      115.73      121.13     11.46 o 
  -2   9   0      226.91      250.92     16.51 o 
  -1   9   0      233.87      238.25     16.48 o 
   0  -9   1       60.08       41.19      9.29 o 
   1  -9   1      167.52      177.13     13.95 o 
   2  -9   1      227.94      216.47     15.10 o 
   3  -9   1       66.39       75.54     10.61 o 
   4  -9   1      176.62      172.55     12.82 o 
   5  -9   1      190.39      195.50     13.49 o 
  -2  -8   1       70.28       60.58     10.25 o 
  -1  -8   1       97.81      117.04     11.10 o 
   0  -8   1      271.56      275.70     16.36 o 
   1  -8   1       91.87       80.47     10.87 o 
   2  -8   1      146.36      136.17     11.12 o 
   3  -8   1      730.42      699.89     24.84 o 
   4  -8   1      694.63      712.47     18.05 o 
   5  -8   1      348.51      330.41     11.73 o 
   6  -8   1       17.48       16.18      6.64 o 
  -3  -7   1       58.23       61.09      8.54 o 
  -2  -7   1      251.96      244.85     15.21 o 
  -1  -7   1      372.32      384.13     18.39 o 
   0  -7   1      206.55      196.08     12.71 o 
   1  -7   1     1033.61     1102.78     30.77 o 
   2  -7   1      360.55      358.52     16.33 o 
   3  -7   1      314.97      332.97     11.41 o 
   4  -7   1      250.63      262.62      9.55 o 
   5  -7   1      642.60      618.03     15.25 o 
   6  -7   1       41.06       34.58      7.50 o 
   7  -7   1       71.90       63.23     10.12 o 
  -4  -6   1      388.77      380.69     12.91 o 
  -3  -6   1      111.57      111.61      6.93 o 
  -2  -6   1      111.86      108.97      6.29 o 
  -1  -6   1      881.82      891.70     17.29 o 
   0  -6   1     1001.85     1020.58     17.95 o 
   1  -6   1      338.23      352.99      9.50 o 
   2  -6   1      313.01      297.61     15.55 o 
   3  -6   1      460.46      463.17     11.67 o 
   4  -6   1      134.00      153.99      6.88 o 
   5  -6   1      458.13      465.82     12.23 o 
   6  -6   1      337.65      341.88     17.20 o 
   7  -6   1      105.08       98.09     11.87 o 
   8  -6   1      121.96      130.61     12.52 o 
  -5  -5   1        6.25        6.33      5.34 o 
  -4  -5   1      490.59      479.58     13.65 o 
  -3  -5   1     1053.53     1077.20     39.58 o 
  -2  -5   1      584.18      614.79     13.74 o 
  -1  -5   1        3.41        3.90      2.67 o 
   0  -5   1      222.61      196.93      5.04 o 
   1  -5   1     1047.22     1064.74     16.46 o 
   2  -5   1      981.94     1029.66     16.66 o 
   3  -5   1      694.56      736.37     14.00 o 
   4  -5   1      991.64     1097.65     18.22 o 
   5  -5   1       47.84       56.08      4.30 o 
   6  -5   1      349.70      357.37     17.11 o 
   7  -5   1       25.67       28.64      6.96 o 
   8  -5   1      620.97      616.33     25.62 o 
  -6  -4   1      237.05      240.80     15.83 o 
  -5  -4   1      199.70      217.93     13.75 o 
  -4  -4   1      107.18      109.45      6.11 o 
  -3  -4   1      273.13      272.85     19.46 o 
  -2  -4   1      453.85      477.12     17.91 o 
  -1  -4   1      438.36      415.95      9.36 o 
   0  -4   1      843.67      838.04     10.29 o 
   1  -4   1     1399.56     1416.93     18.42 o 
   2  -4   1     3143.59     3348.00     35.48 o 
   3  -4   1        2.45       -0.01      1.41 o 
   4  -4   1      516.41      538.40     11.07 o 
   5  -4   1      541.25      579.26     19.67 o 
   6  -4   1     1115.90     1147.78     31.00 o 
   7  -4   1       57.31       59.11      9.10 o 
   8  -4   1      116.01      126.04     11.78 o 
  -7  -3   1      133.72      100.95     12.73 o 
  -6  -3   1      291.15      289.16     16.51 o 
  -5  -3   1      194.64      191.11     12.24 o 
  -4  -3   1       88.95       81.45      4.69 o 
  -3  -3   1       45.94       46.41      6.38 o 
  -2  -3   1     1582.28     1692.70     25.69 o 
  -1  -3   1     2252.05     2346.75     25.94 o 
   0  -3   1     3609.65     3670.70     77.41 o 
   1  -3   1      312.47      285.28      6.28 o 
   2  -3   1      696.05      751.09     11.64 o 
   3  -3   1     1902.30     1974.03     23.12 o 
   4  -3   1      435.04      452.95      9.28 o 
   5  -3   1      655.91      696.96     13.54 o 
   6  -3   1      733.26      754.89     15.59 o 
   7  -3   1      453.34      453.19     15.92 o 
   8  -3   1       79.42       89.25     11.26 o 
  -7  -2   1        0.49        7.08      4.97 o 
  -6  -2   1      333.17      329.19     16.82 o 
  -5  -2   1       88.45       87.57      8.01 o 
  -4  -2   1     1119.62     1122.94     13.43 o 
  -3  -2   1      821.82      841.24     10.38 o 
  -2  -2   1     2477.63     2515.67     21.29 o 
  -1  -2   1     1591.95     1687.53     18.69 o 
   0  -2   1      310.46      342.29      5.28 o 
   1  -2   1     3189.72     3167.67     30.27 o 
   2  -2   1     2054.63     2117.77     22.32 o 
   3  -2   1     3644.12     3681.15     36.06 o 
   4  -2   1     1198.21     1264.66     13.71 o 
   5  -2   1       10.41        3.30      2.59 o 
   6  -2   1      327.34      342.45     10.28 o 
   7  -2   1      364.79      378.57     20.09 o 
   8  -2   1      210.31      236.18     10.32 o 
  -8  -1   1      291.07      297.32     18.12 o 
  -7  -1   1       53.87       54.45      8.78 o 
  -6  -1   1      330.86      336.16     10.47 o 
  -5  -1   1      403.00      412.91     18.50 o 
  -4  -1   1      499.86      519.32      7.70 o 
  -3  -1   1     1406.35     1488.44     16.80 o 
  -2  -1   1     3625.59     3661.44     52.74 o 
  -1  -1   1     4543.44     4673.50     58.35 o 
   0  -1   1     5947.21     4784.07     41.99 o 
   1  -1   1      651.12      662.21     12.10 o 
   2  -1   1     1580.40     1547.95     13.68 o 
   3  -1   1      138.04      123.74      3.31 o 
   4  -1   1     1817.06     1940.64     18.55 o 
   5  -1   1      164.01      161.96      6.45 o 
   6  -1   1      192.25      192.25      7.80 o 
   7  -1   1      147.25      152.67      7.72 o 
   8  -1   1      202.21      223.81     14.73 o 
  -8   0   1       75.46       60.72      9.78 o 
  -7   0   1      146.68      147.05      7.56 o 
  -6   0   1      282.80      282.89     17.67 o 
  -5   0   1     1243.65     1303.78     27.95 o 
  -4   0   1     1742.36     1745.86     31.10 o 
  -3   0   1     1802.76     1835.48     30.06 o 
  -2   0   1     4534.92     4331.92     56.16 o 
  -1   0   1     2534.03     2372.97     31.67 o 
   0   0   1     1579.07     1245.11     18.45 o 
   1   0   1      354.95      372.05      5.48 o 
   2   0   1      344.75      345.01      5.09 o 
   3   0   1       73.28       66.01      2.49 o 
   4   0   1      768.33      791.58     10.25 o 
   5   0   1      444.18      489.56     15.09 o 
   6   0   1      506.45      514.31     13.10 o 
   7   0   1      321.91      328.03     17.05 o 
   8   0   1       90.39      104.79     12.70 o 
  -8   1   1      123.33      123.26      7.67 o 
  -7   1   1      191.70      194.74      8.64 o 
  -6   1   1      352.19      321.35     14.13 o 
  -5   1   1     2776.86     2758.49     47.06 o 
  -4   1   1     2875.33     2928.87     46.30 o 
  -3   1   1     1364.49     1376.65     24.97 o 
  -2   1   1      314.76      344.49      9.34 o 
  -1   1   1      434.06      432.22      6.15 o 
   0   1   1     1159.54     1192.30     13.44 o 
   1   1   1     1665.14     1659.72     18.24 o 
   2   1   1      684.44      689.57      8.26 o 
   3   1   1      487.87      474.39      7.15 o 
   4   1   1      579.05      604.66      9.13 o 
   5   1   1      924.19      971.78     26.96 o 
   6   1   1       66.53       53.86      8.24 o 
   7   1   1      689.48      675.64     25.95 o 
  -9   2   1       78.37       72.66      7.88 o 
  -8   2   1      343.13      345.54     18.61 o 
  -7   2   1     1037.44     1026.43     29.53 o 
  -6   2   1      329.89      361.86     15.60 o 
  -5   2   1      241.11      234.55     11.36 o 
  -4   2   1      421.64      396.05     12.87 o 
  -3   2   1      553.77      601.28      9.05 o 
  -2   2   1     1278.13     1300.26     15.23 o 
  -1   2   1     1908.01     1992.24     24.08 o 
   0   2   1      379.97      378.63      8.74 o 
   1   2   1     1090.36     1168.21     15.66 o 
   2   2   1       69.18       44.81      3.01 o 
   3   2   1     1795.29     1898.09     18.26 o 
   4   2   1      503.75      509.73     11.63 o 
   5   2   1     1471.58     1467.43     36.32 o 
   6   2   1       14.25       16.33      6.26 o 
   7   2   1      167.85      182.37     14.34 o 
  -9   3   1       91.69       85.83     16.11 o 
  -8   3   1      233.93      222.13     14.43 o 
  -7   3   1      483.02      484.83     20.28 o 
  -6   3   1      269.45      285.98     14.35 o 
  -5   3   1       30.23       25.99      5.39 o 
  -4   3   1      553.10      537.45     19.74 o 
  -3   3   1     2605.35     2788.16     29.74 o 
  -2   3   1      453.85      455.25      8.55 o 
  -1   3   1      633.48      626.17     17.71 o 
   0   3   1      153.95      126.35      3.00 o 
   1   3   1     1920.74     2035.55     27.88 o 
   2   3   1     1300.23     1359.95     20.00 o 
   3   3   1      703.87      718.01     14.52 o 
   4   3   1      499.49      504.49     13.48 o 
   5   3   1      477.06      496.72     21.09 o 
   6   3   1      494.18      491.37     22.87 o 
  -8   4   1        5.08        9.14      5.33 o 
  -7   4   1      192.61      191.43     12.92 o 
  -6   4   1      319.57      334.38     15.96 o 
  -5   4   1     1359.36     1469.38     33.63 o 
  -4   4   1      127.97      120.97      5.12 o 
  -3   4   1      737.94      808.52     13.75 o 
  -2   4   1      583.31      568.82     10.71 o 
  -1   4   1      223.37      218.45      5.94 o 
   0   4   1     1311.41     1408.81     14.48 o 
   1   4   1     1752.48     1876.80     25.49 o 
   2   4   1     2265.10     2256.83     30.12 o 
   3   4   1      366.58      362.57     10.87 o 
   4   4   1      146.53      149.63      7.52 o 
   5   4   1      266.48      246.62     15.60 o 
   6   4   1       97.77      106.74     13.49 o 
  -8   5   1       77.99       92.56     12.40 o 
  -7   5   1      446.67      483.36     21.02 o 
  -6   5   1       82.41       61.07      8.56 o 
  -5   5   1      317.78      339.19     15.26 o 
  -4   5   1      471.78      506.41     11.66 o 
  -3   5   1      407.46      418.01     10.22 o 
  -2   5   1     1334.29     1442.71     20.50 o 
  -1   5   1     1810.99     1937.51     24.01 o 
   0   5   1      659.98      642.40     13.99 o 
   1   5   1      355.05      346.58     10.45 o 
   2   5   1      463.31      478.55     12.88 o 
   3   5   1     1016.45      961.62     27.06 o 
   4   5   1       11.61       13.63      3.93 o 
   5   5   1       31.91       33.74      8.38 o 
  -8   6   1       44.06       44.28      9.38 o 
  -7   6   1      194.17      190.21     13.92 o 
  -6   6   1      593.09      578.56     22.27 o 
  -5   6   1      231.16      227.95     12.94 o 
  -4   6   1      295.96      309.87      9.75 o 
  -3   6   1      795.24      846.49     16.32 o 
  -2   6   1      489.84      498.93     34.14 o 
  -1   6   1      754.81      770.73     23.83 o 
   0   6   1      714.49      743.07     16.61 o 
   1   6   1      440.35      438.04     12.78 o 
   2   6   1        1.03        1.83      2.71 o 
   3   6   1      183.70      172.66      8.99 o 
   4   6   1      194.04      185.54      9.64 o 
  -7   7   1       72.00       79.20     11.48 o 
  -6   7   1      428.72      431.32     19.77 o 
  -5   7   1      549.28      566.77     14.59 o 
  -4   7   1      162.06      172.41     14.97 o 
  -3   7   1       47.63       71.51      9.69 o 
  -2   7   1      699.18      749.76     25.08 o 
  -1   7   1      379.77      356.57     17.34 o 
   0   7   1      136.86      135.60     11.08 o 
   1   7   1      224.08      221.53      9.99 o 
   2   7   1      214.67      224.73     10.32 o 
   3   7   1       86.13       81.25     21.99 o 
  -6   8   1        9.20       13.85      6.48 o 
  -5   8   1       51.69       55.87     12.42 o 
  -4   8   1      585.21      643.68     24.08 o 
  -3   8   1      287.51      299.43     16.71 o 
  -2   8   1      138.07      156.97     12.45 o 
  -1   8   1      186.43      207.43     14.35 o 
   0   8   1      235.57      250.76     16.06 o 
   1   8   1       47.16       58.96      9.93 o 
  -4   9   1      180.96      174.94     13.57 o 
  -3   9   1      131.19      134.47     12.41 o 
  -2   9   1      201.69      189.85     14.93 o 
   0  -9   2      109.93       96.61     12.74 o 
   1  -9   2      211.48      185.16     14.10 o 
   2  -9   2      627.12      616.09     25.25 o 
   3  -9   2      289.12      255.60     15.91 o 
   4  -9   2       84.46       90.03     11.74 o 
   5  -9   2      167.97      165.96      9.04 o 
  -2  -8   2       23.46       21.74      7.19 o 
  -1  -8   2      401.75      374.30     19.13 o 
   0  -8   2      505.76      481.33     21.39 o 
   1  -8   2      281.24      297.29     16.41 o 
   2  -8   2      473.28      436.23     19.44 o 
   3  -8   2      348.65      360.79     12.00 o 
   4  -8   2       73.03       66.68      8.89 o 
   5  -8   2       65.95       67.42     11.99 o 
   6  -8   2      156.70      170.56     13.46 o 
  -4  -7   2       16.33       17.20      6.24 o 
  -3  -7   2      143.85      149.51     11.83 o 
  -2  -7   2      393.58      380.13     18.11 o 
  -1  -7   2      502.50      476.83     19.90 o 
   0  -7   2     1987.55     1926.19     43.23 o 
   1  -7   2        0.94       -0.56      3.11 o 
   2  -7   2        8.70        9.87      2.76 o 
   3  -7   2       83.52       85.69      5.61 o 
   4  -7   2      854.32      853.45     18.08 o 
   5  -7   2      325.65      316.33     10.87 o 
   6  -7   2       35.56       22.52      6.45 o 
   7  -7   2       63.31       55.19      9.88 o 
  -5  -6   2       72.45       85.38     11.36 o 
  -4  -6   2      382.89      364.35     12.19 o 
  -3  -6   2      156.09      159.97      7.75 o 
  -2  -6   2     1392.15     1350.77     22.57 o 
  -1  -6   2       13.79       12.08      2.84 o 
   0  -6   2      384.94      399.30     16.11 o 
   1  -6   2      307.84      322.13      9.33 o 
   2  -6   2      714.98      744.48     30.29 o 
   3  -6   2      507.27      557.51     13.15 o 
   4  -6   2      146.91      150.82      6.88 o 
   5  -6   2      434.62      421.79     11.85 o 
   6  -6   2      208.66      212.08     13.74 o 
   7  -6   2       33.82       39.26      8.06 o 
   8  -6   2      590.65      564.06     25.31 o 
  -6  -5   2       39.14       46.40      8.93 o 
  -5  -5   2       92.75       99.93     11.46 o 
  -4  -5   2      783.99      787.87     17.15 o 
  -3  -5   2      287.67      290.40     17.91 o 
  -2  -5   2      139.91      144.39      6.24 o 
  -1  -5   2       81.55       82.22      4.45 o 
   0  -5   2      510.68      528.74      8.48 o 
   1  -5   2     1674.38     1736.62     23.31 o 
   2  -5   2      881.83      909.06     21.66 o 
   3  -5   2      915.30      952.69     16.71 o 
   4  -5   2      120.99      111.09      5.50 o 
   5  -5   2       86.17       94.65      6.54 o 
   6  -5   2     1056.45     1067.28     30.86 o 
   7  -5   2      242.94      242.68     15.07 o 
   8  -5   2      171.12      188.64     14.40 o 
  -6  -4   2       65.86       59.97      9.74 o 
  -5  -4   2      196.91      208.23     13.20 o 
  -4  -4   2       39.81       39.51      4.55 o 
  -3  -4   2      503.66      490.29     11.54 o 
  -2  -4   2     1173.98     1213.10     30.36 o 
  -1  -4   2     1006.29     1039.18     15.53 o 
   0  -4   2     1009.64     1061.74     12.00 o 
   1  -4   2     2037.31     2045.27     24.68 o 
   2  -4   2       88.92       54.92      4.15 o 
   3  -4   2      346.17      384.93      9.24 o 
   4  -4   2     1220.26     1285.20     19.35 o 
   5  -4   2      980.75      987.88     16.85 o 
   6  -4   2      595.75      604.73     21.78 o 
   7  -4   2      319.91      334.02     17.06 o 
   8  -4   2      110.74      115.46     11.10 o 
  -7  -3   2      186.13      165.03     13.35 o 
  -6  -3   2      181.54      207.60     13.71 o 
  -5  -3   2      267.41      267.93     14.25 o 
  -4  -3   2     1171.67     1167.74     14.59 o 
  -3  -3   2      126.39      119.66      3.89 o 
  -2  -3   2     1217.33     1364.88     32.32 o 
  -1  -3   2     1888.20     1929.13     22.14 o 
   0  -3   2      681.32      656.93     12.52 o 
   1  -3   2     2062.72     2191.41     24.66 o 
   2  -3   2     1326.23     1388.25     20.62 o 
   3  -3   2      770.26      795.31      9.57 o 
   4  -3   2      677.64      700.61      9.75 o 
   5  -3   2      766.92      801.43     11.58 o 
   6  -3   2      933.36      907.90     17.40 o 
   7  -3   2      140.66      149.13     11.36 o 
   8  -3   2        1.28        2.81      4.17 o 
  -7  -2   2      178.60      173.75     13.12 o 
  -6  -2   2      992.26      963.16     29.29 o 
  -5  -2   2       42.54       44.27      4.80 o 
  -4  -2   2      717.01      715.73     12.59 o 
  -3  -2   2     1129.55     1155.65     15.27 o 
  -2  -2   2     2625.71     2876.33     41.39 o 
  -1  -2   2     1403.88     1528.91     25.29 o 
   0  -2   2      492.09      525.49      8.67 o 
   1  -2   2      851.88      859.31     11.92 o 
   2  -2   2     1998.85     2016.60     23.55 o 
   3  -2   2     1920.23     1963.67     21.59 o 
   4  -2   2     1455.02     1498.07     16.24 o 
   5  -2   2      109.88       96.70     10.60 o 
   6  -2   2       11.88        9.76      2.89 o 
   7  -2   2      441.48      456.07     13.15 o 
   8  -2   2      108.49      119.80      7.46 o 
  -8  -1   2      284.67      240.34     16.13 o 
  -7  -1   2       73.48       63.68     12.77 o 
  -6  -1   2      336.93      336.52     13.90 o 
  -5  -1   2      459.08      457.15     15.10 o 
  -4  -1   2      933.08      939.08     14.08 o 
  -3  -1   2     1265.59     1335.32     15.77 o 
  -2  -1   2     3766.16     3679.72     34.59 o 
  -1  -1   2     4597.50     4375.46     55.73 o 
   0  -1   2     1993.74     1956.68     28.50 o 
   1  -1   2      640.37      645.38      8.87 o 
   2  -1   2     2564.03     2482.42     22.67 o 
   3  -1   2     2181.89     2252.48     20.75 o 
   4  -1   2      182.74      170.39      6.35 o 
   5  -1   2      441.47      459.95     11.18 o 
   6  -1   2      226.85      249.72     16.61 o 
   7  -1   2      351.69      341.26     11.40 o 
   8  -1   2      288.55      299.18     17.16 o 
  -8   0   2       95.85      110.16      8.67 o 
  -7   0   2      238.44      213.85     12.51 o 
  -6   0   2      465.34      438.50     16.33 o 
  -5   0   2     1890.04     1834.70     35.40 o 
  -4   0   2     1478.87     1475.36     28.60 o 
  -3   0   2     1521.28     1534.91     16.95 o 
  -2   0   2     8490.35     7312.45     93.23 o 
  -1   0   2     6132.40     4818.60     61.85 o 
   0   0   2     3463.10     2712.83     38.91 o 
   1   0   2     2231.45     2181.11     23.11 o 
   2   0   2      315.96      283.34      7.14 o 
   3   0   2      648.15      705.15      9.57 o 
   4   0   2     1007.68     1061.65     13.21 o 
   5   0   2      556.35      565.46     13.02 o 
   6   0   2      542.19      555.48     20.96 o 
   7   0   2      491.65      490.68     21.39 o 
   8   0   2        2.39        5.85      5.78 o 
  -8   1   2       70.83       73.12     10.17 o 
  -7   1   2      423.41      432.69     18.12 o 
  -6   1   2      614.48      583.82     19.68 o 
  -5   1   2      969.43      997.24     24.42 o 
  -4   1   2      277.89      312.74     11.90 o 
  -3   1   2     1159.18     1164.60     13.75 o 
  -2   1   2      114.55      100.28      4.54 o 
  -1   1   2      633.67      591.47      8.66 o 
   0   1   2     5554.17     4600.94     60.99 o 
   1   1   2     2126.17     2079.66     23.51 o 
   2   1   2     1084.48     1135.82     15.26 o 
   3   1   2      466.47      446.30     10.89 o 
   4   1   2     1272.61     1333.78     15.60 o 
   5   1   2     1218.72     1291.45     32.89 o 
   6   1   2        1.02       -1.37      3.41 o 
   7   1   2      173.52      168.22     13.70 o 
  -9   2   2      173.12      188.71     10.08 o 
  -8   2   2      562.23      590.55     23.35 o 
  -7   2   2       98.35      123.84      9.99 o 
  -6   2   2       14.05        6.98      4.08 o 
  -5   2   2       32.66       39.78      5.97 o 
  -4   2   2      681.69      675.03     10.09 o 
  -3   2   2      981.94     1004.48     13.59 o 
  -2   2   2     3451.12     3401.53     33.59 o 
  -1   2   2     2179.67     2187.33     23.08 o 
   0   2   2      879.62      911.57     10.04 o 
   1   2   2      176.12      155.42      7.81 o 
   2   2   2     2385.58     2447.30     42.80 o 
   3   2   2     1599.58     1599.37     22.94 o 
   4   2   2      363.61      343.80     10.01 o 
   5   2   2      521.63      521.31     21.15 o 
   6   2   2      269.87      287.04     16.92 o 
   7   2   2       11.07        8.83      6.31 o 
  -9   3   2        2.38        2.08      6.13 o 
  -8   3   2      198.55      188.97     13.69 o 
  -7   3   2      175.49      164.67     11.81 o 
  -6   3   2      282.31      281.94     14.15 o 
  -5   3   2      364.12      379.04     15.14 o 
  -4   3   2      455.82      434.34      8.95 o 
  -3   3   2     2024.34     2132.76     24.81 o 
  -2   3   2      613.35      600.61     15.53 o 
  -1   3   2      447.87      441.55      8.26 o 
   0   3   2     4309.02     4493.40     72.49 o 
   1   3   2     1264.72     1274.36     19.37 o 
   2   3   2      709.70      707.29     14.24 o 
   3   3   2      682.69      669.95     37.09 o 
   4   3   2      352.84      346.37     18.60 o 
   5   3   2      131.47      111.21     10.58 o 
   6   3   2       94.59       90.17     12.24 o 
  -8   4   2      141.67      137.31     12.08 o 
  -7   4   2      256.78      244.24     14.71 o 
  -6   4   2       34.83       31.07      6.66 o 
  -5   4   2     1055.39     1018.19     26.84 o 
  -4   4   2      479.83      479.63     10.54 o 
  -3   4   2     1499.64     1597.32     21.53 o 
  -2   4   2     1586.98     1645.90     21.40 o 
  -1   4   2      300.80      300.62      7.18 o 
   0   4   2      837.58      880.94     16.30 o 
   1   4   2     2223.39     2220.31     29.89 o 
   2   4   2      727.84      681.50     24.05 o 
   3   4   2       86.44       83.60      6.05 o 
   4   4   2        0.87       -0.89      2.54 o 
   5   4   2       57.87       80.05     11.77 o 
  -8   5   2       19.50       23.73      7.16 o 
  -7   5   2      381.86      350.97     18.07 o 
  -6   5   2      199.68      200.96     12.83 o 
  -5   5   2      613.24      617.46     20.94 o 
  -4   5   2      746.35      774.61     15.10 o 
  -3   5   2      813.69      891.33     15.94 o 
  -2   5   2     1096.73     1129.36     27.53 o 
  -1   5   2      487.48      466.89     16.88 o 
   0   5   2      566.01      546.43     13.60 o 
   1   5   2      109.57       96.47      9.09 o 
   2   5   2      148.98      155.44     13.61 o 
   3   5   2       72.92       72.51      9.51 o 
   4   5   2      200.77      191.88     14.56 o 
  -8   6   2       57.61       54.26      9.94 o 
  -7   6   2      385.14      391.52     19.46 o 
  -5   6   2      256.45      253.34     13.61 o 
  -4   6   2      184.12      196.93      7.89 o 
  -3   6   2        0.96        0.15      2.09 o 
  -2   6   2     2040.48     2138.04     43.96 o 
  -1   6   2      260.08      264.16     13.83 o 
   0   6   2      217.19      191.66     12.13 o 
   1   6   2        3.89        4.24      3.14 o 
   2   6   2      127.53      112.04      7.24 o 
   3   6   2      331.06      334.19     12.79 o 
  -7   7   2       58.75       48.84      9.30 o 
  -6   7   2      169.47      166.55     12.51 o 
  -5   7   2       42.60       36.78      7.18 o 
  -4   7   2     1042.06     1062.63     29.79 o 
  -3   7   2       23.27       26.29      6.35 o 
  -2   7   2      246.35      257.77     14.62 o 
  -1   7   2      253.07      234.58     14.33 o 
   0   7   2       79.71       70.64     10.08 o 
   1   7   2      266.44      299.76     12.13 o 
   2   7   2      269.58      256.49     11.56 o 
  -6   8   2      132.24      146.28     12.06 o 
  -4   8   2      380.71      386.99     18.86 o 
  -3   8   2      353.00      346.85     18.04 o 
  -2   8   2       20.58       16.91      6.48 o 
  -1   8   2      176.64      184.30     13.80 o 
   0   8   2      163.37      151.74     12.96 o 
   0  -9   3       50.92       35.40      8.49 o 
   1  -9   3      404.73      375.07     19.79 o 
   2  -9   3      210.74      231.97     15.55 o 
   3  -9   3      187.79      186.15     13.62 o 
   4  -9   3       18.40       20.94      5.49 o 
   5  -9   3       22.59       30.41      7.14 o 
  -2  -8   3      106.65       91.50     11.46 o 
  -1  -8   3      365.14      342.27     18.01 o 
   0  -8   3      166.96      161.45     12.31 o 
   1  -8   3       61.99       63.05      9.26 o 
   2  -8   3      132.17      127.33     10.73 o 
   3  -8   3      107.53      106.60      6.91 o 
   4  -8   3      296.75      281.20     10.96 o 
   5  -8   3        3.59       10.34      3.81 o 
   6  -8   3      214.53      226.35     15.44 o 
  -2  -7   3      405.30      387.33     17.94 o 
  -1  -7   3       42.88       41.95      7.50 o 
   0  -7   3      346.58      365.10     16.96 o 
   1  -7   3       63.23       69.68      9.58 o 
   2  -7   3      233.10      219.46      8.75 o 
   3  -7   3       27.34       31.52      6.33 o 
   4  -7   3      773.94      760.28     17.31 o 
   5  -7   3      408.34      401.13     12.59 o 
   6  -7   3      268.58      286.24     16.66 o 
   7  -7   3      245.11      237.35     16.28 o 
  -5  -6   3      278.27      269.89     16.04 o 
  -4  -6   3      319.27      313.98     11.16 o 
  -3  -6   3       12.88        4.30      3.90 o 
  -2  -6   3       40.24       41.67      6.52 o 
  -1  -6   3      618.73      603.75     20.45 o 
   0  -6   3      814.72      817.71     23.97 o 
   1  -6   3      234.99      231.05      8.22 o 
   2  -6   3      460.10      458.97     23.92 o 
   3  -6   3      297.05      309.60      9.94 o 
   4  -6   3      578.06      565.00     13.89 o 
   5  -6   3      736.77      732.76     16.43 o 
   6  -6   3      253.41      259.82     15.35 o 
   7  -6   3      275.37      261.75     16.27 o 
  -6  -5   3       13.33        6.86      5.67 o 
  -5  -5   3        3.87        6.59      4.72 o 
  -4  -5   3      131.84      129.79      6.84 o 
  -3  -5   3     1184.35     1166.77     20.11 o 
  -2  -5   3      368.00      358.24      9.67 o 
  -1  -5   3      314.67      300.39      8.08 o 
   0  -5   3      393.01      379.11      8.16 o 
   1  -5   3      686.18      693.01     19.75 o 
   2  -5   3      411.13      424.25     10.69 o 
   3  -5   3     1991.50     2092.68     28.22 o 
   4  -5   3      611.00      628.70     13.87 o 
   5  -5   3      868.72      873.19     17.19 o 
   6  -5   3       11.20        8.68      4.60 o 
   7  -5   3      523.09      534.92     22.81 o 
   8  -5   3      158.54      151.65     12.91 o 
  -6  -4   3       37.83       30.17      7.40 o 
  -5  -4   3      238.18      229.06     13.58 o 
  -4  -4   3      396.94      402.31     22.71 o 
  -3  -4   3     1283.99     1319.43     16.13 o 
  -2  -4   3      614.10      612.33     13.88 o 
  -1  -4   3      267.20      279.65      7.21 o 
   0  -4   3       29.21       19.39      4.48 o 
   1  -4   3     3957.49     3994.57     42.19 o 
   2  -4   3     1362.67     1441.30     23.41 o 
   3  -4   3      894.11      902.41     15.70 o 
   4  -4   3      117.29      131.91      5.92 o 
   5  -4   3     1186.34     1197.41     20.02 o 
   6  -4   3      278.81      290.86     15.21 o 
   7  -4   3       23.01       33.80      7.37 o 
   8  -4   3       81.57       93.40     12.18 o 
  -7  -3   3      201.06      195.72     14.30 o 
  -6  -3   3      427.89      420.61     19.36 o 
  -5  -3   3      784.89      776.73     24.71 o 
  -4  -3   3      265.92      284.25      7.86 o 
  -3  -3   3      206.25      220.52      6.68 o 
  -2  -3   3       81.49       72.34      5.38 o 
  -1  -3   3     1931.72     2138.15     36.00 o 
   0  -3   3     3457.17     3420.33     50.90 o 
   1  -3   3     1482.79     1514.42     37.38 o 
   2  -3   3     1749.37     1750.18     22.40 o 
   3  -3   3      229.28      220.97      4.91 o 
   4  -3   3      133.34      121.60      4.11 o 
   5  -3   3      307.74      327.48      7.49 o 
   6  -3   3      611.09      611.13     21.49 o 
   7  -3   3       82.87       96.61      9.14 o 
   8  -3   3       50.64       61.50      9.37 o 
  -7  -2   3      378.28      361.33     18.75 o 
  -6  -2   3      180.06      171.70     10.26 o 
  -5  -2   3      329.36      289.73     12.24 o 
  -4  -2   3      264.35      267.70      7.01 o 
  -3  -2   3      676.99      728.55     12.04 o 
  -2  -2   3     2726.68     2877.18     42.30 o 
  -1  -2   3      475.29      476.71     12.40 o 
   1  -2   3      341.60      333.43      7.46 o 
   2  -2   3      667.74      650.48      8.73 o 
   3  -2   3     1822.07     1948.76     19.26 o 
   4  -2   3      129.32      104.31      4.97 o 
   5  -2   3      230.06      245.66      6.64 o 
   6  -2   3      284.03      296.08     12.22 o 
   7  -2   3      341.55      336.62     11.48 o 
  -8  -1   3       96.78      118.45     13.28 o 
  -7  -1   3      294.65      300.44     14.68 o 
  -6  -1   3      350.52      356.46     15.02 o 
  -5  -1   3      158.09      141.76      8.73 o 
  -4  -1   3      248.26      243.02      5.91 o 
  -3  -1   3      949.93      924.17     13.04 o 
  -2  -1   3     2118.15     2013.75     30.39 o 
  -1  -1   3     2509.38     2382.83     35.47 o 
   0  -1   3       18.38       18.93      3.02 o 
   1  -1   3     1557.99     1627.70     26.41 o 
   2  -1   3       74.55       44.92      3.19 o 
   3  -1   3     2901.91     3006.72     27.11 o 
   4  -1   3      985.40     1023.03     13.64 o 
   5  -1   3      539.82      533.88     10.89 o 
   6  -1   3      209.63      206.68      8.33 o 
   7  -1   3       89.29       75.06     10.04 o 
  -8   0   3      149.80      135.79     11.23 o 
  -7   0   3      158.39      170.65     11.21 o 
  -6   0   3      223.70      219.09     11.76 o 
  -5   0   3      532.20      528.15     17.25 o 
  -4   0   3       15.87       16.57      2.08 o 
  -3   0   3      752.13      720.36     12.40 o 
  -2   0   3      879.82      867.43     12.74 o 
  -1   0   3     3170.78     2912.71     43.31 o 
   0   0   3      746.00      732.94     17.43 o 
   1   0   3     2822.55     2753.39     31.18 o 
   2   0   3     1613.59     1640.68     27.24 o 
   3   0   3     1437.79     1478.87     16.50 o 
   4   0   3      418.51      438.29      8.42 o 
   5   0   3      133.48      129.08      4.94 o 
   6   0   3      359.52      379.63     17.83 o 
   7   0   3      160.25      154.88     12.48 o 
  -8   1   3       64.69       74.78     10.12 o 
  -7   1   3        7.03       -1.30      4.09 o 
  -6   1   3       24.65       29.81      6.01 o 
  -5   1   3      803.24      779.31     21.90 o 
  -4   1   3     2652.54     2530.21     32.11 o 
  -3   1   3      501.08      468.80      8.57 o 
  -2   1   3      592.33      569.20      9.80 o 
  -1   1   3     1333.35     1362.23     25.16 o 
   0   1   3     4261.95     3905.65     56.71 o 
   1   1   3     2826.02     2736.11     31.22 o 
   2   1   3      981.52      975.26     13.82 o 
   3   1   3      142.76      129.90      4.23 o 
   4   1   3      780.84      769.31     15.48 o 
   5   1   3        1.94        2.17      3.64 o 
   7   1   3      184.71      199.87     15.12 o 
  -8   2   3      100.62      110.08     11.99 o 
  -7   2   3      109.00      126.96     10.31 o 
  -6   2   3      573.47      546.84     19.55 o 
  -5   2   3      603.90      575.77     18.71 o 
  -4   2   3     1321.00     1311.00     17.29 o 
  -3   2   3      541.85      529.72      9.79 o 
  -2   2   3     2159.46     2191.86     24.80 o 
  -1   2   3     1736.37     1689.32     21.01 o 
   0   2   3     3398.09     3421.06     52.30 o 
   1   2   3      118.66      101.97      5.71 o 
   2   2   3      582.69      583.60     12.73 o 
   3   2   3       27.20       21.67      3.47 o 
   4   2   3     2003.95     1990.69     29.26 o 
   5   2   3      271.31      279.91     15.97 o 
   6   2   3       36.75       49.99      9.72 o 
  -8   3   3      351.89      320.27     17.57 o 
  -7   3   3      662.75      600.95     22.70 o 
  -6   3   3      456.39      444.10     18.07 o 
  -5   3   3       68.51       65.89      7.81 o 
  -4   3   3      952.77      962.10     34.98 o 
  -3   3   3     1015.31     1030.01     15.81 o 
  -2   3   3     2385.12     2425.96     27.90 o 
  -1   3   3     1040.05     1031.92     14.96 o 
   0   3   3      794.00      817.97     15.48 o 
   1   3   3      433.16      433.28     11.21 o 
   2   3   3      326.85      312.96      9.95 o 
   3   3   3      257.05      252.42      9.30 o 
   4   3   3      145.71      162.70      7.92 o 
   5   3   3      328.64      323.11     18.07 o 
   6   3   3       83.73      100.52     13.57 o 
  -8   4   3      206.85      200.95     14.41 o 
  -7   4   3       59.58       64.15      9.61 o 
  -6   4   3      497.94      541.78     20.52 o 
  -5   4   3      441.11      438.24     17.32 o 
  -4   4   3     1015.00     1057.24     46.18 o 
  -3   4   3     1931.46     1934.61     28.59 o 
  -2   4   3      276.07      258.25     16.01 o 
  -1   4   3      210.02      209.85      6.33 o 
   0   4   3       24.35       20.89      4.69 o 
   1   4   3      886.08      929.48     18.51 o 
   2   4   3      503.12      476.70     13.28 o 
   3   4   3       67.57       75.17     12.57 o 
   4   4   3      186.80      180.14      9.07 o 
   5   4   3      246.25      268.56     17.75 o 
  -8   5   3      300.08      279.11     17.51 o 
  -7   5   3      189.46      192.33     13.58 o 
  -6   5   3      217.73      226.68     13.72 o 
  -5   5   3      652.29      652.25     21.70 o 
  -4   5   3      406.88      434.83     11.23 o 
  -3   5   3      382.16      381.91     10.18 o 
  -2   5   3      249.48      260.89      7.96 o 
  -1   5   3      109.14      120.03      8.93 o 
   0   5   3      173.97      197.47     11.69 o 
   1   5   3       45.09       61.86      6.21 o 
   2   5   3     1314.31     1250.85     24.28 o 
   3   5   3      374.11      393.82     27.07 o 
   4   5   3      168.98      161.55      9.24 o 
  -7   6   3      376.72      381.54     19.64 o 
  -5   6   3       45.53       30.55      6.71 o 
  -4   6   3      167.75      178.97      8.36 o 
  -3   6   3       72.70       80.66      7.74 o 
  -2   6   3      229.12      241.49     13.35 o 
  -1   6   3      176.96      195.71     12.37 o 
   0   6   3     1234.07     1183.30     32.94 o 
   1   6   3      269.56      263.21     11.17 o 
   2   6   3      194.76      190.71      9.79 o 
   3   6   3      220.01      214.50     11.33 o 
  -7   7   3       39.70       24.04      7.40 o 
  -6   7   3      390.69      384.46     18.81 o 
  -5   7   3      284.82      299.47     15.41 o 
  -4   7   3        0.88        2.24      3.71 o 
  -3   7   3      117.11      137.08     10.81 o 
  -2   7   3      643.87      613.34     23.46 o 
  -1   7   3      471.41      499.06     21.55 o 
   0   7   3      223.62      204.68     14.10 o 
   1   7   3      256.87      251.42     16.04 o 
  -4   8   3      254.75      262.02     15.79 o 
  -3   8   3      297.61      278.41     16.60 o 
  -2   8   3      193.50      186.65     13.95 o 
  -1   8   3      345.14      354.39     19.58 o 
   0  -9   4        5.27        4.08      4.86 o 
   1  -9   4      177.41      142.57     12.38 o 
   2  -9   4      189.26      179.87     13.75 o 
   3  -9   4       75.66       96.25     12.04 o 
   4  -9   4       97.45       82.64      7.99 o 
  -2  -8   4       62.95       73.01     10.40 o 
  -1  -8   4      114.05      115.47     10.86 o 
   0  -8   4        6.37       10.71      4.95 o 
   1  -8   4       60.09       65.12      9.53 o 
   2  -8   4      514.45      492.63     14.53 o 
   3  -8   4      387.18      408.52     13.30 o 
   4  -8   4      143.86      164.20      8.78 o 
   5  -8   4      275.97      275.33     11.40 o 
   6  -8   4      214.39      225.53     15.83 o 
  -2  -7   4       15.19        4.56      4.46 o 
  -1  -7   4      644.06      587.99     22.31 o 
   0  -7   4      555.21      547.32     21.15 o 
   1  -7   4      323.27      321.47     10.93 o 
   2  -7   4       99.40      110.67      6.60 o 
   3  -7   4      535.62      499.16     13.97 o 
   4  -7   4      937.20      899.55     19.79 o 
   5  -7   4      291.41      271.34     11.85 o 
   6  -7   4      113.92      126.93     11.63 o 
  -5  -6   4      156.83      131.10     11.76 o 
  -4  -6   4       26.52       25.98      6.64 o 
  -3  -6   4      486.95      486.49     13.06 o 
  -2  -6   4      149.50      139.91     10.07 o 
  -1  -6   4      678.22      654.11     21.88 o 
   0  -6   4      633.56      621.39     21.09 o 
   1  -6   4      562.63      514.97     13.13 o 
   2  -6   4      827.75      804.62     22.89 o 
   3  -6   4      271.58      284.05      9.86 o 
   4  -6   4      419.88      420.28     12.31 o 
   5  -6   4      586.39      545.43     14.44 o 
   6  -6   4        2.02       -0.66      4.01 o 
   7  -6   4      186.07      213.61     15.26 o 
  -6  -5   4        3.67        1.29      4.92 o 
  -5  -5   4      282.62      286.46     15.86 o 
  -4  -5   4      442.88      423.46     12.17 o 
  -3  -5   4      545.48      539.65     13.08 o 
  -2  -5   4      337.23      306.19      9.01 o 
  -1  -5   4      367.47      330.98      8.53 o 
   0  -5   4      756.65      757.18     21.83 o 
   1  -5   4      554.02      552.40     12.79 o 
   2  -5   4      953.82      979.46     21.75 o 
   3  -5   4     1378.84     1383.13     22.48 o 
   4  -5   4        1.49       -0.60      1.90 o 
   5  -5   4      386.14      390.82     11.63 o 
   6  -5   4      138.74      128.62     10.90 o 
   7  -5   4      106.86      135.29     13.94 o 
  -6  -4   4      236.96      266.11     16.09 o 
  -5  -4   4      122.04      127.38     10.67 o 
  -4  -4   4      184.25      187.46      5.99 o 
  -3  -4   4      710.68      726.88     20.32 o 
  -2  -4   4      583.65      613.88     18.25 o 
  -1  -4   4      489.06      500.06     16.11 o 
   0  -4   4     1584.51     1709.32     33.77 o 
   1  -4   4     1215.47     1155.42     18.66 o 
   2  -4   4      111.87       96.63      7.27 o 
   3  -4   4      343.78      322.97     12.58 o 
   4  -4   4      520.78      524.60     13.59 o 
   5  -4   4      145.19      145.17      6.97 o 
   6  -4   4      136.86      148.85     11.16 o 
   7  -4   4      108.27      121.83     10.80 o 
  -7  -3   4      175.24      156.62     13.17 o 
  -6  -3   4       21.78       23.04      6.57 o 
  -5  -3   4      542.14      537.80     17.99 o 
  -4  -3   4      248.66      247.76     16.59 o 
  -3  -3   4      547.16      594.33     16.63 o 
  -2  -3   4     1114.52     1247.12     26.02 o 
  -1  -3   4      303.67      289.02     11.08 o 
   0  -3   4     1221.96     1177.23     24.83 o 
   1  -3   4     1189.35     1147.73     24.93 o 
   2  -3   4      745.17      708.14     13.41 o 
   3  -3   4        1.64        0.35      1.26 o 
   4  -3   4       56.29       51.23      5.72 o 
   5  -3   4      608.94      596.99     14.03 o 
   6  -3   4      958.82      936.52     27.70 o 
   7  -3   4      112.35      114.26     10.22 o 
  -6  -2   4      122.69      115.70      9.11 o 
  -5  -2   4      338.07      318.42     13.75 o 
  -4  -2   4      599.01      586.38     12.37 o 
  -3  -2   4      671.78      693.06     16.55 o 
  -2  -2   4      982.62     1001.84     21.05 o 
  -1  -2   4      270.01      232.31      9.12 o 
   0  -2   4      704.67      659.12     16.68 o 
   1  -2   4      512.85      496.54     10.47 o 
   2  -2   4      320.73      285.81      7.99 o 
   3  -2   4     1016.06     1038.92     18.81 o 
   4  -2   4     1058.80     1070.29     16.56 o 
   5  -2   4      301.95      310.48      7.91 o 
   6  -2   4      662.14      629.42     15.13 o 
   7  -2   4      167.35      200.17     12.91 o 
  -8  -1   4       73.85       87.71     10.50 o 
  -7  -1   4      216.75      219.77     13.14 o 
  -6  -1   4      322.85      323.43     14.93 o 
  -5  -1   4      210.02      190.60     10.56 o 
  -4  -1   4       66.67       62.67      3.73 o 
  -3  -1   4      242.86      239.24      9.30 o 
  -2  -1   4     4926.36     4727.51     64.98 o 
  -1  -1   4      967.03      916.60     20.09 o 
   0  -1   4        3.33       -0.56      1.52 o 
   1  -1   4      376.62      366.71     13.17 o 
   2  -1   4     2651.87     2758.58     26.06 o 
   3  -1   4     1501.58     1527.21     17.90 o 
   4  -1   4      795.13      784.69     12.50 o 
   5  -1   4      278.97      263.16      8.72 o 
   6  -1   4       72.92       55.09      8.24 o 
   7  -1   4      300.10      301.04     17.02 o 
  -8   0   4      111.45      108.03     10.30 o 
  -7   0   4       72.23       74.83      9.49 o 
  -6   0   4      178.04      173.19     11.05 o 
  -5   0   4      125.59      130.64      8.79 o 
  -4   0   4     3420.21     3379.82     48.05 o 
  -3   0   4        1.51        0.71      1.46 o 
  -2   0   4     1073.89     1129.20     23.49 o 
  -1   0   4     2319.63     2283.28     39.28 o 
   0   0   4     2196.37     2220.67     39.60 o 
   1   0   4     1055.22     1082.15     25.46 o 
   2   0   4      654.02      651.41     13.85 o 
   3   0   4      802.66      799.31     12.11 o 
   4   0   4      205.11      200.85      7.73 o 
   5   0   4      146.44      143.03      7.06 o 
   6   0   4      832.03      803.44     27.32 o 
   7   0   4      209.78      211.89     15.36 o 
  -8   1   4       14.89       20.25      6.48 o 
  -7   1   4       24.64       28.10      6.38 o 
  -6   1   4     1463.56     1370.81     33.61 o 
  -5   1   4      346.36      379.18     15.35 o 
  -4   1   4     1511.15     1437.14     19.14 o 
  -3   1   4     1376.47     1338.74     18.63 o 
  -2   1   4      344.13      342.10      9.12 o 
  -1   1   4      871.89      875.68     21.19 o 
   0   1   4     1062.81     1056.10     24.78 o 
   1   1   4     1190.27     1177.34     26.78 o 
   2   1   4      435.13      404.14     10.78 o 
   3   1   4       98.77       85.93      5.44 o 
   4   1   4     1840.27     1826.00     27.87 o 
   5   1   4      121.92      140.04      7.36 o 
   6   1   4      100.15       80.03     11.00 o 
  -8   2   4      358.44      322.73     17.79 o 
  -7   2   4      242.98      226.71     13.83 o 
  -6   2   4      328.10      311.74     14.99 o 
  -5   2   4      840.69      762.47     22.68 o 
  -4   2   4      541.85      536.82     13.76 o 
  -3   2   4      451.28      420.12      9.45 o 
  -2   2   4      986.11      943.67     15.07 o 
  -1   2   4     1223.12     1234.22     17.75 o 
   0   2   4      325.18      311.79     12.69 o 
   1   2   4      173.90      168.46      7.13 o 
   2   2   4     1365.79     1376.15     25.71 o 
   3   2   4      360.11      379.97     11.59 o 
   4   2   4      211.82      201.19      8.91 o 
   5   2   4      340.32      330.82     18.06 o 
   6   2   4       54.32       51.72     10.07 o 
  -8   3   4      215.75      197.96     14.04 o 
  -7   3   4      297.65      262.36     15.05 o 
  -6   3   4      463.97      445.75     18.29 o 
  -5   3   4      144.92      130.33      9.32 o 
  -4   3   4      825.86      805.96     14.52 o 
  -3   3   4      553.78      530.16     11.69 o 
  -2   3   4       12.93        9.86      2.35 o 
  -1   3   4     1243.23     1274.98     18.43 o 
   0   3   4     1216.58     1239.83     17.62 o 
   1   3   4      281.86      263.98      9.53 o 
   2   3   4       33.83       34.44      4.67 o 
   3   3   4      457.55      451.39     13.51 o 
   4   3   4      325.95      331.47     12.04 o 
   5   3   4      343.79      322.80     19.14 o 
  -8   4   4      378.26      373.05     19.70 o 
  -7   4   4       61.49       51.78      8.68 o 
  -6   4   4      408.06      398.83     17.80 o 
  -5   4   4      222.40      214.61     12.15 o 
  -4   4   4      170.55      178.96      6.92 o 
  -3   4   4      969.79      973.00     16.98 o 
  -2   4   4      175.53      167.48      6.47 o 
  -1   4   4       42.58       47.72      6.89 o 
   0   4   4      287.05      302.21     14.40 o 
   1   4   4      957.89      958.44     20.14 o 
   2   4   4      774.95      764.73     18.26 o 
   3   4   4      345.64      318.33     12.03 o 
   4   4   4      164.35      159.85     17.58 o 
  -8   5   4      263.80      238.06     16.11 o 
  -7   5   4      123.29      115.95     11.07 o 
  -6   5   4       34.61       37.16      7.34 o 
  -5   5   4      132.46      133.92     10.24 o 
  -4   5   4      164.00      159.87      7.05 o 
  -3   5   4      579.08      588.62     13.47 o 
  -2   5   4      252.74      272.35     13.66 o 
  -1   5   4      362.96      381.29     16.83 o 
   0   5   4      499.93      485.84     19.83 o 
   1   5   4      841.59      874.58     28.07 o 
   2   5   4      529.92      532.10     16.14 o 
   3   5   4      215.66      240.26     11.22 o 
  -7   6   4      153.40      147.40     12.84 o 
  -6   6   4      142.91      143.29     11.65 o 
  -5   6   4      374.02      347.81     16.63 o 
  -4   6   4        4.51        2.10      3.69 o 
  -3   6   4      582.66      575.57     21.16 o 
  -2   6   4      692.62      683.13     24.04 o 
  -1   6   4      867.11      854.75     27.82 o 
   0   6   4      409.77      455.92     20.43 o 
   1   6   4      138.19      124.85     11.22 o 
   2   6   4       98.29      100.84      9.32 o 
  -6   7   4       16.37       13.72      6.85 o 
  -4   7   4      216.05      227.28     13.99 o 
  -3   7   4      253.45      257.02     15.23 o 
  -2   7   4      451.40      428.46     20.15 o 
  -1   7   4      209.84      197.96     14.03 o 
   0   7   4      147.49      151.90     12.83 o 
   0  -9   5       88.35       80.06     11.90 o 
   1  -9   5      108.75      119.83     13.80 o 
   2  -9   5      257.43      218.94     15.12 o 
   3  -9   5      196.87      179.11     13.60 o 
  -1  -8   5      119.11      115.37     11.16 o 
   0  -8   5       73.46       77.36     10.61 o 
   1  -8   5      369.05      336.94     17.61 o 
   2  -8   5      316.05      335.71     12.45 o 
   3  -8   5      920.47      834.48     20.24 o 
   4  -8   5       67.41       81.82     19.51 o 
   5  -8   5       37.30       33.45      5.53 o 
  -3  -7   5      291.13      273.45     15.77 o 
  -2  -7   5      145.06      127.90     10.82 o 
  -1  -7   5      656.14      619.21     23.16 o 
   0  -7   5      261.47      245.35     14.17 o 
   1  -7   5      910.17      840.68     27.03 o 
   2  -7   5      120.53      122.40      7.61 o 
   3  -7   5      199.91      205.59     12.00 o 
   4  -7   5      140.91      148.14     11.88 o 
   5  -7   5       18.79       12.04      3.72 o 
   6  -7   5      187.46      201.50     15.23 o 
  -5  -6   5      543.30      542.11     22.95 o 
  -3  -6   5       63.91       58.22      8.74 o 
  -2  -6   5      189.34      195.08     12.09 o 
  -1  -6   5      983.52      939.66     27.30 o 
   0  -6   5      674.91      635.90     21.93 o 
   1  -6   5      372.96      356.29     16.18 o 
   2  -6   5       75.41       92.25      6.59 o 
   3  -6   5       24.14       26.62      6.18 o 
   4  -6   5      271.96      260.27     10.12 o 
   5  -6   5      217.86      210.61      9.39 o 
   6  -6   5      442.87      407.36     20.23 o 
  -5  -5   5       25.68       22.73      6.53 o 
  -4  -5   5      463.48      446.87     19.95 o 
  -3  -5   5      334.64      341.82     15.35 o 
  -2  -5   5      440.15      419.62     16.71 o 
  -1  -5   5      469.26      459.64     17.47 o 
   0  -5   5      561.96      571.38     19.67 o 
   1  -5   5        3.09        1.36      1.98 o 
   2  -5   5      256.78      260.36      9.35 o 
   3  -5   5      242.48      230.77      8.83 o 
   4  -5   5     1659.14     1518.11     43.30 o 
   5  -5   5        7.72        5.25      2.75 o 
   6  -5   5       47.44       43.05      8.40 o 
   7  -5   5      119.52      125.68     11.50 o 
  -6  -4   5      106.05      119.49     11.58 o 
  -4  -4   5      362.35      386.21     11.37 o 
  -3  -4   5      737.84      737.05     21.43 o 
  -2  -4   5     1144.79     1247.07     29.05 o 
  -1  -4   5        2.44        1.37      2.48 o 
   0  -4   5      209.07      197.48     10.43 o 
   1  -4   5      247.41      238.06      8.38 o 
   2  -4   5     1122.98     1061.34     18.93 o 
   3  -4   5       53.51       57.05      5.13 o 
   4  -4   5      535.52      525.15     13.48 o 
   5  -4   5      559.80      528.96     14.28 o 
   6  -4   5      167.47      172.17     12.37 o 
   7  -4   5      309.16      318.14     17.53 o 
  -6  -3   5      186.67      182.89     11.71 o 
  -5  -3   5      422.59      425.37     17.26 o 
  -4  -3   5      756.72      773.93     15.27 o 
  -3  -3   5      155.57      142.61      8.50 o 
  -2  -3   5       14.97       12.45      3.62 o 
  -1  -3   5      347.85      354.66     13.33 o 
   0  -3   5      486.50      459.05     15.30 o 
   1  -3   5     1293.80     1259.98     28.15 o 
   2  -3   5      924.01      921.12     16.90 o 
   3  -3   5      334.74      321.73      9.83 o 
   4  -3   5      250.75      264.63      9.42 o 
   5  -3   5      981.95      974.09     19.69 o 
   6  -3   5      719.22      693.27     24.34 o 
   7  -3   5      184.81      184.91     12.96 o 
  -7  -2   5      132.76      130.78     10.96 o 
  -6  -2   5      262.93      265.63     14.08 o 
  -5  -2   5      327.58      328.54     15.16 o 
  -4  -2   5      109.74      102.48      5.10 o 
  -3  -2   5      807.15      802.67     19.51 o 
  -2  -2   5       19.94       14.12      3.50 o 
  -1  -2   5      537.98      519.98     15.72 o 
   0  -2   5     1403.01     1385.67     29.06 o 
   1  -2   5      893.00      854.63     22.35 o 
   2  -2   5     2260.96     2334.19     30.39 o 
   3  -2   5      738.75      775.06     12.89 o 
   4  -2   5      539.91      520.54     10.55 o 
   5  -2   5      310.91      317.57     12.87 o 
   6  -2   5      144.42      149.33     10.85 o 
  -8  -1   5      100.50      107.48     12.41 o 
  -7  -1   5      286.99      302.86     16.11 o 
  -6  -1   5      205.54      186.81     11.94 o 
  -5  -1   5       84.10      105.50      9.00 o 
  -4  -1   5       86.30       91.10      4.88 o 
  -3  -1   5      449.18      450.68     14.20 o 
  -2  -1   5     3075.44     3063.66     49.34 o 
  -1  -1   5      569.99      551.29     16.89 o 
   0  -1   5     2763.46     2712.28     47.14 o 
   1  -1   5      151.19      157.83      9.70 o 
   2  -1   5      884.61      895.34     16.59 o 
   3  -1   5      692.96      712.13     12.19 o 
   4  -1   5      458.21      469.52     10.10 o 
   5  -1   5      604.16      601.16     12.33 o 
   6  -1   5       95.04      112.75     12.18 o 
   7  -1   5       47.20       59.37     10.57 o 
  -8   0   5      100.93      113.53     10.87 o 
  -7   0   5      123.70      127.03     10.80 o 
  -6   0   5      706.41      663.74     22.95 o 
  -5   0   5      151.53      161.81     10.49 o 
  -4   0   5      448.38      452.56     10.75 o 
  -3   0   5      366.40      390.13     10.11 o 
  -2   0   5     3070.79     3185.43     52.20 o 
  -1   0   5      913.03      956.63     24.33 o 
   0   0   5      352.83      374.70     15.08 o 
   1   0   5      265.34      238.69     12.29 o 
   2   0   5      800.38      775.70     16.23 o 
   3   0   5     1233.34     1262.28     17.15 o 
   4   0   5      233.68      242.00      9.48 o 
   5   0   5      240.48      211.98      9.29 o 
   6   0   5       93.61       95.48     12.09 o 
  -8   1   5      201.95      166.71     12.78 o 
  -7   1   5       72.87       83.83     10.48 o 
  -6   1   5       85.23       88.52     10.16 o 
  -5   1   5     1067.31      991.28     27.23 o 
  -4   1   5      900.76      885.92     15.57 o 
  -3   1   5      618.26      592.05     12.51 o 
  -2   1   5       66.78       66.83      4.27 o 
  -1   1   5      236.55      227.07     11.40 o 
   0   1   5      655.99      635.50     20.36 o 
   1   1   5     1679.70     1642.61     36.45 o 
   2   1   5      678.15      674.47     15.66 o 
   3   1   5     1366.84     1308.73     23.49 o 
   4   1   5       19.85        6.50      3.19 o 
   5   1   5       30.47       33.50      6.17 o 
   6   1   5      164.49      138.87     12.93 o 
  -8   2   5       32.55       42.95      8.89 o 
  -7   2   5      212.64      196.01     13.23 o 
  -6   2   5      102.54       99.07      9.00 o 
  -5   2   5      680.44      698.09     22.44 o 
  -4   2   5      194.50      193.78      7.17 o 
  -3   2   5      289.17      281.73      8.45 o 
  -2   2   5      168.44      156.95      6.32 o 
  -1   2   5     1590.47     1524.04     29.30 o 
   0   2   5      850.45      818.80     23.92 o 
   1   2   5     1395.63     1436.21     34.21 o 
   2   2   5       64.67       51.28      5.71 o 
   3   2   5      362.03      366.72     12.30 o 
   4   2   5      472.08      487.25     14.86 o 
   5   2   5      287.06      283.73     17.69 o 
  -8   3   5       83.07       66.49     10.62 o 
  -7   3   5      364.04      352.66     17.89 o 
  -6   3   5      138.14      123.09     10.04 o 
  -5   3   5      247.35      226.77     12.73 o 
  -4   3   5       91.62       94.10      5.18 o 
  -3   3   5      315.28      296.34      8.95 o 
  -2   3   5      650.72      647.22     13.48 o 
  -1   3   5     1123.50     1162.30     18.78 o 
   0   3   5      493.88      486.99     18.77 o 
   1   3   5      264.71      277.17     14.53 o 
   2   3   5      229.83      232.30     14.57 o 
   3   3   5      246.59      253.41     11.58 o 
   4   3   5      613.62      646.52     18.19 o 
  -8   4   5       60.85       59.79     10.24 o 
  -7   4   5      136.36      123.88     11.00 o 
  -6   4   5       94.45       63.68      8.91 o 
  -5   4   5       54.92       43.18      7.39 o 
  -4   4   5      688.05      690.08     14.89 o 
  -3   4   5      389.35      407.15     11.12 o 
  -2   4   5      585.95      617.14     13.65 o 
  -1   4   5      201.33      227.53     13.05 o 
   0   4   5      541.29      555.21     21.42 o 
   1   4   5      981.26      993.33     30.29 o 
   2   4   5      334.47      357.14     13.18 o 
   3   4   5      202.11      186.93     10.00 o 
   4   4   5      122.07      104.58     28.00 o 
  -7   5   5       17.59        5.76      5.70 o 
  -6   5   5       78.19       74.12     10.15 o 
  -5   5   5      155.35      149.50     11.08 o 
  -4   5   5      552.30      557.03     18.09 o 
  -3   5   5      873.00      868.87     26.02 o 
  -2   5   5      491.85      478.00     19.46 o 
  -1   5   5      736.08      718.13     25.11 o 
   0   5   5        5.10        5.11      4.46 o 
   1   5   5      394.24      400.00     19.63 o 
   2   5   5      305.12      272.60     16.60 o 
  -6   6   5      146.81      137.21     11.60 o 
  -5   6   5      365.80      402.29     18.52 o 
  -4   6   5      356.12      357.06     16.83 o 
  -3   6   5      710.26      698.45     24.59 o 
  -2   6   5       18.19       17.90      5.92 o 
  -1   6   5      261.32      245.76     15.28 o 
   0   6   5      224.65      240.04     15.68 o 
   1   6   5      126.20      117.05     13.49 o 
  -4   7   5       17.85       20.66      6.87 o 
  -3   7   5       74.42      102.51     11.97 o 
  -2   7   5      210.19      237.53     15.64 o 
  -1   7   5      120.35      128.55     12.24 o 
  -1  -8   6      220.44      216.64     14.94 o 
   0  -8   6       20.87       18.93      6.59 o 
   1  -8   6      172.60      151.48     12.45 o 
   2  -8   6      333.45      339.40     18.35 o 
   3  -8   6      140.12      152.92      8.95 o 
   4  -8   6       57.06       73.86     15.30 o 
  -3  -7   6       99.91      119.10     11.12 o 
  -1  -7   6      301.23      267.56     15.55 o 
   0  -7   6      215.10      206.49     13.66 o 
   1  -7   6       33.91       24.56      6.52 o 
   2  -7   6       13.34       13.37      7.35 o 
   3  -7   6      248.58      247.48     10.84 o 
   4  -7   6      205.50      185.99      9.53 o 
   5  -7   6      232.29      220.80     10.43 o 
  -3  -6   6       62.16       50.32      8.57 o 
  -2  -6   6      121.30      116.38     10.06 o 
  -1  -6   6      124.00      128.84     10.43 o 
   0  -6   6       75.19       93.91     10.50 o 
   1  -6   6      347.50      363.31     17.10 o 
   2  -6   6      238.13      243.27     10.18 o 
   3  -6   6      108.32       94.15     12.18 o 
   4  -6   6      826.52      816.23     37.05 o 
   5  -6   6       80.00       70.05      7.12 o 
   6  -6   6      130.83      136.08     12.42 o 
  -5  -5   6      134.77      135.03     12.09 o 
  -4  -5   6      226.22      220.50     13.14 o 
  -3  -5   6       58.26       58.46      8.34 o 
  -2  -5   6       67.23       60.01      8.36 o 
  -1  -5   6      270.96      271.83     13.97 o 
   0  -5   6      359.86      418.01     18.09 o 
   1  -5   6       53.57       34.45      6.71 o 
   2  -5   6     1501.45     1464.65     25.26 o 
   3  -5   6      129.58      124.88      7.05 o 
   4  -5   6      296.83      280.24     10.63 o 
   5  -5   6      172.29      169.50      8.83 o 
   6  -5   6      368.11      302.33     17.52 o 
  -5  -4   6       16.97       25.49      5.98 o 
  -4  -4   6      171.78      170.02     11.72 o 
  -3  -4   6      189.72      217.44     12.00 o 
  -2  -4   6      189.88      188.79     11.04 o 
  -1  -4   6      363.33      367.48     15.51 o 
   0  -4   6     1124.42     1132.23     28.71 o 
   1  -4   6      207.56      214.80     11.85 o 
   2  -4   6      104.49      107.45      8.04 o 
   3  -4   6     1036.88     1093.44     29.97 o 
   4  -4   6      856.85      864.78     19.02 o 
   5  -4   6      516.78      459.67     14.07 o 
   6  -4   6       74.13       75.54     10.38 o 
  -6  -3   6      146.45      144.20     11.35 o 
  -5  -3   6       97.59       97.80      9.23 o 
  -4  -3   6       84.10       94.98      8.86 o 
  -3  -3   6      576.01      590.51     18.30 o 
  -2  -3   6      213.24      193.79     10.30 o 
  -1  -3   6      487.59      516.63     17.48 o 
   0  -3   6      428.71      438.72     16.22 o 
   1  -3   6     2350.42     2289.35     44.30 o 
   2  -3   6     1029.43     1052.77     19.78 o 
   3  -3   6      408.37      410.67     12.07 o 
   4  -3   6      150.46      148.71      7.67 o 
   5  -3   6      518.62      513.48     14.73 o 
   6  -3   6       18.61       36.69      7.86 o 
  -7  -2   6       46.37       49.93      8.68 o 
  -6  -2   6       20.11       21.81      6.36 o 
  -5  -2   6      280.24      294.69     15.50 o 
  -4  -2   6      337.98      336.03     10.12 o 
  -3  -2   6      969.91      968.52     23.82 o 
  -2  -2   6      238.45      223.27     10.87 o 
  -1  -2   6      720.33      702.00     20.61 o 
   1  -2   6     1263.49     1227.44     30.39 o 
   2  -2   6      607.94      586.48     20.75 o 
   3  -2   6      291.93      254.88      9.49 o 
   4  -2   6        9.01       10.51      3.35 o 
   5  -2   6      197.89      196.27      9.10 o 
  -7  -1   6      142.46      147.47     12.05 o 
  -6  -1   6      291.32      296.61     16.02 o 
  -5  -1   6      333.32      331.79     16.50 o 
  -4  -1   6       44.34       44.05      4.86 o 
  -3  -1   6     1032.62     1076.95     26.04 o 
  -2  -1   6     2306.25     2260.49     42.60 o 
  -1  -1   6      799.01      775.84     22.68 o 
   0  -1   6      218.24      188.35     11.21 o 
   1  -1   6      286.00      314.33     15.07 o 
   2  -1   6      326.67      332.29     15.85 o 
   3  -1   6      305.68      302.46     15.55 o 
   4  -1   6      536.86      541.58     11.81 o 
   5  -1   6       89.24       94.51      7.96 o 
   6  -1   6      130.88      131.25     12.04 o 
  -8   0   6      124.72      127.10     14.30 o 
  -7   0   6      383.97      403.12     19.87 o 
  -6   0   6       34.37       36.39      7.65 o 
  -5   0   6      858.78      929.03     28.32 o 
  -4   0   6      289.10      282.64      9.28 o 
  -3   0   6      249.46      265.85     16.54 o 
  -2   0   6      581.52      594.60     19.63 o 
  -1   0   6      844.41      894.39     25.47 o 
   0   0   6      489.15      519.43     19.35 o 
   1   0   6      228.80      245.24     13.67 o 
   2   0   6      672.98      703.82     24.00 o 
   3   0   6      447.13      457.10     16.86 o 
   4   0   6       11.98       14.84      7.60 o 
   5   0   6      223.88      219.52     10.33 o 
   6   0   6      160.23      173.17     14.53 o 
  -8   1   6        0.51       -6.61      4.41 o 
  -7   1   6      362.58      315.75     17.52 o 
  -6   1   6      116.55      119.05     10.30 o 
  -5   1   6      203.75      216.10     12.91 o 
  -4   1   6      360.60      361.87     11.95 o 
  -3   1   6      475.58      476.42     12.29 o 
  -2   1   6      495.56      484.80     17.79 o 
  -1   1   6      497.26      567.11     20.18 o 
   0   1   6      506.92      576.45     21.07 o 
   1   1   6     1003.46     1033.18     29.90 o 
   2   1   6        2.63       -3.51      3.31 o 
   3   1   6      673.99      652.51     17.14 o 
   4   1   6      201.78      197.57     16.61 o 
   5   1   6      326.48      328.74     13.06 o 
  -8   2   6       62.82       89.76     11.88 o 
  -7   2   6       20.92       18.40      6.25 o 
  -6   2   6       99.01       91.36     10.81 o 
  -5   2   6      448.32      403.20     17.58 o 
  -4   2   6      300.10      279.15      9.19 o 
  -3   2   6      548.95      533.01     13.42 o 
  -2   2   6      782.84      765.66     23.87 o 
  -1   2   6      762.04      767.80     15.81 o 
   0   2   6        2.67       -2.11      2.71 o 
   1   2   6      398.17      408.44     18.58 o 
   2   2   6      709.81      704.29     25.23 o 
   3   2   6      380.96      351.70     13.05 o 
   4   2   6      460.81      436.32     15.05 o 
  -6   3   6      114.22      113.36     10.36 o 
  -5   3   6      430.05      415.91     18.17 o 
  -4   3   6      794.11      759.31     16.07 o 
  -3   3   6       34.85       29.63      9.95 o 
  -2   3   6       94.30       95.55     11.64 o 
  -1   3   6      671.61      696.48     23.91 o 
   0   3   6     1519.76     1444.39     37.20 o 
   1   3   6      175.74      187.72     13.21 o 
   2   3   6      333.36      358.61     18.49 o 
   3   3   6      191.64      187.09     10.22 o 
   4   3   6      281.04      291.97     13.13 o 
  -7   4   6      149.72      137.55     12.32 o 
  -6   4   6      398.32      351.94     17.71 o 
  -5   4   6       67.60       66.10      9.09 o 
  -4   4   6      468.47      482.30     13.09 o 
  -3   4   6      366.29      346.48     10.92 o 
  -2   4   6      498.84      467.82     19.40 o 
  -1   4   6      282.65      264.55     15.13 o 
   0   4   6      517.51      491.92     21.48 o 
   1   4   6      327.38      301.21     17.33 o 
   2   4   6      119.26      141.36     12.68 o 
   3   4   6       42.91       27.16      5.74 o 
  -6   5   6      150.97      138.32     11.91 o 
  -5   5   6      115.62      119.52     10.30 o 
  -4   5   6      554.62      536.85     19.80 o 
  -3   5   6      535.03      574.21     22.07 o 
  -2   5   6      228.72      205.48     13.52 o 
  -1   5   6       62.84       85.90     11.07 o 
   0   5   6       52.08       30.03      7.55 o 
   1   5   6      198.71      170.23     13.65 o 
  -4   6   6       89.28       89.46     10.89 o 
  -3   6   6      105.09      104.91     12.06 o 
  -2   6   6      120.76      121.26     11.27 o 
  -1   6   6      175.58      186.69     14.52 o 
  -1  -8   7       28.58       33.62      8.45 o 
   0  -8   7       75.25       64.02     10.39 o 
   1  -8   7        2.16        1.70      5.43 o 
   2  -8   7      346.53      422.91     24.19 o 
   3  -8   7      195.56      187.19     12.15 o 
  -3  -7   7       25.93       17.85      6.62 o 
  -2  -7   7      220.45      230.53     15.13 o 
  -1  -7   7        0.39       -5.05      4.17 o 
   0  -7   7      139.08      129.59     11.37 o 
   1  -7   7      155.17      171.72     14.64 o 
   2  -7   7      230.22      236.78     16.00 o 
   3  -7   7      603.03      590.12     22.13 o 
   4  -7   7       60.03       46.30      6.43 o 
  -1  -6   7      242.96      291.69     17.71 o 
   0  -6   7      501.10      545.31     23.54 o 
   1  -6   7      681.06      748.26     27.15 o 
   2  -6   7      231.78      250.63     15.04 o 
   3  -6   7      130.65      131.64      7.98 o 
   4  -6   7       39.19       35.46      5.51 o 
   5  -6   7      138.28      128.66      9.02 o 
  -3  -5   7       95.10      104.27      9.79 o 
  -2  -5   7      215.64      218.27     13.55 o 
  -1  -5   7      836.03      867.65     27.58 o 
   0  -5   7      469.61      485.58     19.92 o 
   1  -5   7      257.30      267.17     14.75 o 
   2  -5   7        1.05        1.70      4.04 o 
   3  -5   7      869.11      830.52     19.58 o 
   4  -5   7      530.94      519.16     40.25 o 
   5  -5   7      183.73      180.29      9.56 o 
  -5  -4   7       32.03       51.78      8.80 o 
  -3  -4   7      661.90      672.52     22.01 o 
  -2  -4   7      524.81      516.99     19.22 o 
  -1  -4   7      583.99      610.94     21.32 o 
   0  -4   7       57.71       57.98      8.23 o 
   1  -4   7      848.07      818.42     25.62 o 
   2  -4   7      263.11      257.20     14.31 o 
   3  -4   7      479.47      476.78     18.40 o 
   4  -4   7      500.11      468.88     14.56 o 
   5  -4   7       68.31       78.09     16.57 o 
   6  -4   7        7.66       12.77      6.48 o 
  -6  -3   7       31.68       49.30      9.65 o 
  -5  -3   7      286.03      300.60     17.03 o 
  -3  -3   7      281.87      264.20     12.93 o 
  -2  -3   7      322.74      309.96     14.31 o 
  -1  -3   7      591.17      605.52     20.65 o 
   0  -3   7      601.70      529.91     19.59 o 
   1  -3   7      830.00      803.90     25.39 o 
   2  -3   7      375.23      365.13     17.19 o 
   3  -3   7       19.81       21.23      4.38 o 
   4  -3   7       16.33       21.12      6.25 o 
   5  -3   7      203.16      205.99      9.91 o 
   6  -3   7      206.96      184.00     13.69 o 
  -7  -2   7       46.63       56.14     10.27 o 
  -6  -2   7      194.08      204.44     14.66 o 
  -5  -2   7      155.58      169.95     12.77 o 
  -4  -2   7      959.08     1019.25     31.55 o 
  -3  -2   7      616.26      613.00     20.24 o 
  -2  -2   7      181.77      182.07     11.13 o 
  -1  -2   7      408.90      421.09     17.24 o 
   0  -2   7      121.89      112.61      9.39 o 
   1  -2   7      498.80      481.80     19.65 o 
   2  -2   7      159.89      155.16     11.62 o 
   3  -2   7      120.04      138.36     11.28 o 
   4  -2   7      301.78      288.66     11.21 o 
   5  -2   7      129.47      147.55     15.83 o 
  -7  -1   7      199.08      197.38     14.82 o 
  -6  -1   7      278.47      279.05     16.80 o 
  -5  -1   7      280.71      298.23     16.84 o 
  -4  -1   7       88.63       89.74      6.61 o 
  -3  -1   7      874.47      815.90     24.06 o 
  -2  -1   7       22.93       20.06      5.58 o 
  -1  -1   7      508.77      483.84     19.16 o 
   0  -1   7      169.21      177.20     11.96 o 
   1  -1   7      266.65      290.16     15.63 o 
   2  -1   7      448.93      424.50     19.36 o 
   3  -1   7       67.58       84.35     10.84 o 
   4  -1   7      596.78      571.26     23.49 o 
   5  -1   7      348.09      360.05     13.66 o 
  -7   0   7      365.16      364.30     19.99 o 
  -6   0   7      229.84      246.04     15.68 o 
  -5   0   7      227.46      234.41     14.75 o 
  -4   0   7       11.95       12.01      3.44 o 
  -3   0   7      290.49      321.32     13.32 o 
  -2   0   7      675.80      715.10     23.37 o 
  -1   0   7      601.09      662.89     23.12 o 
   0   0   7      343.21      367.52     17.47 o 
   1   0   7       75.51       81.64     10.33 o 
   2   0   7      546.44      547.35     22.53 o 
   3   0   7      313.56      339.58     18.07 o 
   4   0   7      286.61      274.91     14.14 o 
   5   0   7      510.49      498.31     16.48 o 
  -7   1   7       12.10       13.03      5.94 o 
  -6   1   7       89.69       82.40     10.70 o 
  -5   1   7      168.82      177.69     12.70 o 
  -4   1   7      503.58      541.50     14.18 o 
  -3   1   7      468.89      474.28     13.36 o 
  -2   1   7      418.05      468.19     19.16 o 
  -1   1   7      118.22      122.10     10.45 o 
   0   1   7      218.84      219.97     14.03 o 
   1   1   7      112.28      121.58     10.96 o 
   2   1   7     1530.73     1544.20     40.90 o 
   3   1   7      742.74      705.80     26.94 o 
   4   1   7       96.26       95.86      9.02 o 
  -7   2   7       21.40       13.99      6.72 o 
  -6   2   7      242.40      246.67     15.48 o 
  -5   2   7      322.60      319.07     16.68 o 
  -4   2   7      409.19      417.14     12.33 o 
  -3   2   7      137.69      139.60      7.21 o 
  -2   2   7      253.92      231.72      9.17 o 
  -1   2   7       73.74       65.02     16.09 o 
   0   2   7     1593.98     1558.19     40.38 o 
   1   2   7      329.33      324.12     17.86 o 
   2   2   7      359.62      367.75     19.45 o 
   3   2   7      292.34      319.90     18.58 o 
  -7   3   7      127.58      137.72     14.96 o 
  -6   3   7      285.43      248.71     15.59 o 
  -5   3   7      225.06      220.69     13.85 o 
  -4   3   7       92.14       89.29     11.10 o 
  -3   3   7       57.26       39.25      5.10 o 
  -2   3   7      738.63      747.34     17.10 o 
  -1   3   7      705.93      699.06     25.92 o 
   0   3   7      642.13      638.39     25.48 o 
   1   3   7      210.66      202.08     14.71 o 
   2   3   7       34.41       19.23      7.03 o 
   3   3   7       84.84       86.24     12.34 o 
  -6   4   7       56.09       41.95      8.20 o 
  -5   4   7      296.56      276.67     15.87 o 
  -4   4   7      324.83      319.40     11.34 o 
  -3   4   7      324.28      325.58     16.73 o 
  -2   4   7      208.12      203.34     14.01 o 
  -1   4   7      103.61       73.54     11.00 o 
   0   4   7      315.09      289.35     17.70 o 
   1   4   7      137.45      128.54     12.38 o 
  -5   5   7       81.75       68.72     10.16 o 
  -4   5   7      247.19      216.73     13.79 o 
  -3   5   7       56.21       62.81      9.92 o 
  -2   5   7      436.68      451.58     21.69 o 
  -1   5   7       42.22       48.30      9.62 o 
   0   5   7      112.32      156.08     13.83 o 
  -2  -7   8      140.36      170.20     16.41 o 
  -1  -7   8      213.58      273.22     19.76 o 
   0  -7   8      188.39      197.23     16.17 o 
   1  -7   8       75.53       78.59     11.94 o 
   2  -7   8      198.65      195.52     15.00 o 
   3  -7   8      132.35      114.97     13.94 o 
  -3  -6   8      195.93      228.08     15.86 o 
  -2  -6   8      294.78      334.23     18.98 o 
  -1  -6   8      131.92      150.56     12.66 o 
   0  -6   8      181.45      194.56     14.31 o 
   1  -6   8      307.77      336.72     18.58 o 
   2  -6   8       27.04       29.16      7.39 o 
   3  -6   8      292.73      312.06     18.02 o 
   4  -6   8      108.44      116.99     17.55 o 
  -3  -5   8      156.44      170.64     12.46 o 
  -2  -5   8      108.49      115.03     10.59 o 
  -1  -5   8      398.94      423.04     19.72 o 
   0  -5   8        1.13       -0.12      3.83 o 
   1  -5   8      644.89      649.98     24.97 o 
   2  -5   8      328.19      353.58     18.40 o 
   3  -5   8      335.27      308.63     17.78 o 
   4  -5   8       27.10       33.27      5.80 o 
   5  -5   8      127.76      132.86      8.94 o 
  -5  -4   8      177.11      176.59     14.03 o 
  -3  -4   8      131.06      142.33     10.66 o 
  -2  -4   8       54.22       56.92      8.87 o 
  -1  -4   8      763.08      784.17     26.16 o 
   0  -4   8      801.49      786.38     26.50 o 
   1  -4   8       14.39       14.75      5.95 o 
   2  -4   8       35.76       34.20      7.86 o 
   3  -4   8      140.94      150.29     12.54 o 
   4  -4   8      381.01      377.11     13.92 o 
   5  -4   8       88.57       99.60      9.14 o 
  -6  -3   8      182.76      209.07     15.54 o 
  -5  -3   8       43.89       28.94      7.78 o 
  -3  -3   8      182.05      195.73     12.36 o 
  -2  -3   8      643.49      624.17     22.40 o 
  -1  -3   8       38.03       36.23      7.53 o 
   0  -3   8      210.29      213.05     13.66 o 
   1  -3   8      102.48      106.75     11.14 o 
   2  -3   8      155.25      154.20     12.25 o 
   3  -3   8       93.67       91.13     11.85 o 
   4  -3   8      627.34      568.14     24.71 o 
   5  -3   8      244.27      260.90     16.01 o 
  -6  -2   8      101.38      123.81     14.21 o 
  -5  -2   8       86.43      105.94     13.43 o 
  -4  -2   8      633.78      639.26     25.99 o 
  -3  -2   8      179.87      176.09     11.71 o 
  -2  -2   8        4.18        4.41      4.34 o 
  -1  -2   8       26.64       39.74      7.46 o 
   0  -2   8      144.46      137.87     11.26 o 
   1  -2   8      528.05      553.83     22.66 o 
   2  -2   8      952.08      910.67     30.45 o 
   3  -2   8      285.89      279.60     17.05 o 
   4  -2   8      123.35      124.25     11.90 o 
   5  -2   8      168.97      150.02     13.23 o 
  -6  -1   8      193.30      249.14     17.26 o 
  -5  -1   8       37.66       49.65      9.32 o 
  -4  -1   8        9.76        7.91      5.74 o 
  -3  -1   8      261.40      263.45     14.62 o 
  -2  -1   8      209.57      210.34     13.35 o 
  -1  -1   8      269.28      269.12     15.32 o 
   0  -1   8      525.54      564.41     22.76 o 
   1  -1   8      665.25      732.86     26.87 o 
   2  -1   8      233.93      234.32     15.41 o 
   3  -1   8      389.63      369.95     19.60 o 
   4  -1   8      212.04      227.05     15.96 o 
  -6   0   8      112.21      117.13     13.92 o 
  -5   0   8      124.69      149.12     12.83 o 
  -4   0   8      103.62      113.63     12.50 o 
  -3   0   8      146.51      166.40      8.53 o 
  -2   0   8      469.97      464.05     20.04 o 
  -1   0   8      685.01      725.13     26.03 o 
   0   0   8      350.34      393.63     19.23 o 
   1   0   8      371.83      396.62     19.96 o 
   2   0   8      570.63      578.15     24.79 o 
   3   0   8      120.92      128.31     14.63 o 
   4   0   8      219.46      231.47     16.52 o 
  -6   1   8      195.99      185.70     14.54 o 
  -5   1   8       96.93       84.72     11.41 o 
  -4   1   8      225.82      234.42     10.05 o 
  -3   1   8      288.55      287.97     11.18 o 
  -2   1   8      409.41      448.89     20.19 o 
  -1   1   8      171.84      197.39     13.98 o 
   0   1   8     1153.21     1192.39     35.99 o 
   1   1   8      123.09      138.93     12.59 o 
   2   1   8      442.80      446.32     22.26 o 
   3   1   8      109.66       84.93     12.51 o 
  -6   2   8      152.41      135.30     12.29 o 
  -5   2   8       79.12       80.99     10.93 o 
  -4   2   8      137.95      132.08      7.82 o 
  -3   2   8      281.89      277.57     17.58 o 
  -2   2   8     1423.92     1409.92     26.03 o 
  -1   2   8      237.75      236.85     15.58 o 
   0   2   8       53.35       52.58      9.95 o 
   1   2   8      197.35      214.49     15.69 o 
   2   2   8      205.40      222.45     16.32 o 
  -6   3   8       35.50       22.53      6.99 o 
  -5   3   8      477.29      452.54     21.14 o 
  -4   3   8      428.94      434.28     16.23 o 
  -3   3   8      198.85      199.73      9.56 o 
  -2   3   8       23.34       32.60      8.05 o 
  -1   3   8      549.80      533.41     24.16 o 
   0   3   8      109.36      125.92     14.67 o 
   1   3   8      115.20      134.79     15.51 o 
  -5   4   8      325.78      299.68     17.37 o 
  -4   4   8       73.35       97.13     11.41 o 
  -3   4   8      109.01      122.89     13.51 o 
  -2   4   8       23.19       30.71      8.22 o 
  -1   4   8      154.68      177.71     14.56 o 
   0   4   8      361.48      347.05     20.82 o 
  -2  -6   9       76.73       91.02     13.19 o 
  -1  -6   9       28.88       42.49      9.55 o 
   0  -6   9      126.86      140.94     12.93 o 
   1  -6   9      231.87      265.10     17.34 o 
   2  -6   9      254.48      298.49     18.68 o 
   3  -6   9      199.20      220.88     16.73 o 
  -3  -5   9       20.26       32.98      8.56 o 
  -2  -5   9       62.40       72.19     10.70 o 
  -1  -5   9      204.11      216.09     14.89 o 
   0  -5   9      499.63      506.78     23.05 o 
   1  -5   9       43.85       36.09      8.79 o 
   2  -5   9      109.31       96.03     13.10 o 
   3  -5   9      195.69      218.48     16.11 o 
  -3  -4   9       99.79      111.07     12.15 o 
  -2  -4   9      582.41      580.22     23.51 o 
  -1  -4   9       37.72       24.96      7.13 o 
   0  -4   9      227.95      216.63     14.91 o 
   1  -4   9       30.84       34.87      8.41 o 
   2  -4   9       83.94       80.58     12.29 o 
   3  -4   9      290.76      258.58     17.28 o 
   4  -4   9      334.84      308.90     19.68 o 
  -5  -3   9      132.34      128.41     15.39 o 
  -3  -3   9       10.19       13.85      6.01 o 
  -2  -3   9      117.32      118.71     12.87 o 
  -1  -3   9       83.27       93.83     11.79 o 
   0  -3   9      275.99      270.49     16.51 o 
   1  -3   9      371.56      347.30     19.07 o 
   2  -3   9      396.03      388.81     20.61 o 
   3  -3   9      154.27      143.34     13.48 o 
   4  -3   9      192.06      214.67     16.36 o 
  -5  -2   9       43.91       60.03     10.79 o 
  -4  -2   9      185.20      180.56     14.75 o 
  -3  -2   9       56.86       63.72      9.83 o 
  -2  -2   9      234.17      228.13     14.77 o 
  -1  -2   9      213.85      187.44     13.75 o 
   0  -2   9      595.10      585.29     24.51 o 
   1  -2   9      509.89      517.76     23.59 o 
   2  -2   9      147.98      171.11     14.12 o 
   3  -2   9      257.15      265.56     17.53 o 
  -5  -1   9        2.08        1.27      5.35 o 
  -4  -1   9      487.36      504.12     24.27 o 
  -3  -1   9      274.42      302.69     16.64 o 
  -2  -1   9      447.52      485.06     21.61 o 
  -1  -1   9      360.03      385.84     19.62 o 
   0  -1   9      153.56      179.08     13.75 o 
   1  -1   9      629.27      604.55     25.72 o 
   2  -1   9       32.01       36.38      8.72 o 
   3  -1   9      124.85      133.78     12.97 o 
  -6   0   9      356.82      361.58     21.97 o 
  -5   0   9      110.81      153.18     16.37 o 
  -4   0   9      152.00      146.47     13.01 o 
  -3   0   9      282.13      290.44     15.34 o 
  -2   0   9      265.15      284.14     16.61 o 
  -1   0   9      500.39      527.94     23.31 o 
   0   0   9      144.46      148.22     12.98 o 
   1   0   9      245.80      244.73     16.68 o 
   2   0   9      186.94      204.44     15.69 o 
   3   0   9       10.28        9.39      6.81 o 
  -5   1   9      140.82      144.09     13.55 o 
  -4   1   9      177.42      176.94     13.78 o 
  -3   1   9      321.79      336.19     24.82 o 
  -2   1   9      315.39      344.28     12.96 o 
  -1   1   9      319.78      345.27     19.50 o 
   0   1   9       15.90       19.36      7.31 o 
   1   1   9       74.35       92.89     13.34 o 
   2   1   9      389.17      420.03     22.81 o 
  -5   2   9      159.70      155.66     13.29 o 
  -4   2   9      232.32      211.43     14.91 o 
  -3   2   9      477.44      448.09     14.86 o 
  -2   2   9        6.07        7.24      3.91 o 
  -1   2   9      201.37      206.38     15.72 o 
   0   2   9       61.93       63.54     11.64 o 
   1   2   9       91.59       80.51     12.82 o 
  -4   3   9        0.73        1.16      5.09 o 
  -3   3   9       89.32      101.64     12.79 o 
  -2   3   9       64.01       71.42     11.71 o 
  -1   3   9      209.81      202.86     16.17 o 
  -2  -5  10      378.27      374.87     20.68 o 
  -1  -5  10        4.03        4.22      6.45 o 
   0  -5  10       78.12       65.89     12.08 o 
   1  -5  10       87.29       68.92     12.13 o 
  -3  -4  10        3.84       11.02      6.16 o 
  -2  -4  10       22.12       18.07      7.13 o 
  -1  -4  10      365.99      361.72     20.14 o 
   0  -4  10      221.58      241.84     16.94 o 
   1  -4  10       73.49       62.26     11.55 o 
   2  -4  10       43.13       17.72      8.32 o 
  -3  -3  10      192.97      183.25     14.24 o 
  -2  -3  10      147.56      127.40     12.34 o 
  -1  -3  10      363.20      344.17     19.40 o 
   0  -3  10      295.26      296.97     18.40 o 
   1  -3  10      174.86      163.42     14.20 o 
   2  -3  10       18.90       22.59      8.52 o 
  -4  -2  10      317.96      306.84     19.67 o 
  -3  -2  10      278.82      281.39     17.03 o 
  -2  -2  10      281.07      271.80     17.19 o 
  -1  -2  10      117.06      108.53     13.81 o 
   0  -2  10       35.09       27.45      7.94 o 
   1  -2  10      190.65      208.98     16.01 o 
   2  -2  10      215.22      216.41     16.47 o 
  -4  -1  10      327.00      352.59     21.17 o 
  -3  -1  10      236.44      248.78     16.14 o 
  -2  -1  10       58.99       85.08     12.75 o 
  -1  -1  10       49.60       57.26     11.02 o 
   0  -1  10      186.78      190.94     15.04 o 
   1  -1  10      132.17      104.56     14.15 o 
  -4   0  10       59.10       55.26     10.85 o 
  -3   0  10       49.37       52.70      7.12 o 
  -2   0  10      126.35      145.96     15.44 o 
  -1   0  10      127.96      156.92     16.52 o 
   0   0  10      129.77      144.00     16.02 o 
   1   0  10      293.09      323.55     20.38 o 
  -3   1  10      176.89      170.98     22.59 o 
  -2   1  10        5.13        3.69      3.85 o 
  -1   1  10      264.17      303.47     19.19 o 
   0   1  10       74.57       66.23     11.81 o 
                                                 
